# Supplementary material for: Coding and long non-coding RNAs provide evidence of distinct transcriptional reprogramming for two ecotypes of the extremophile plant Eutrema salsugineum undergoing water deficit stress
Source: BMC Genomics. 2020 Jun 8;21:396. doi: 10.1186/s12864-020-06793-7 (PMC7278158; doi:10.1186/s12864-020-06793-7)
Supplement: Supplementary file 2 — Additional file 2 List of predicted lncRNAs. [file 12864_2020_6793_MOESM2_ESM.xlsx]

## Sheet: List of lncrnas
Gene name	Yukon	Shandong
DROUGHT.10013	1	1
DROUGHT.10014	1	1
DROUGHT.10040	1	1
DROUGHT.10056	1	1
DROUGHT.10059	1	1
DROUGHT.10060	1	1
DROUGHT.10100	1	1
DROUGHT.10111	1	1
DROUGHT.10122	1	1
DROUGHT.10253	1	1
DROUGHT.10254	1	1
DROUGHT.10257	1	1
DROUGHT.10270	1	1
DROUGHT.10276	1	1
DROUGHT.10279	1	1
DROUGHT.10321	1	1
DROUGHT.10347	1	1
DROUGHT.10356	1	1
DROUGHT.10358	1	1
DROUGHT.10379	1	1
DROUGHT.10403	1	1
DROUGHT.10413	1	1
DROUGHT.10433	1	1
DROUGHT.10449	1	1
DROUGHT.10456	1	1
DROUGHT.10457	1	1
DROUGHT.1047	1	1
DROUGHT.10498	1	1
DROUGHT.10519	1	1
DROUGHT.10544	1	1
DROUGHT.10551	1	1
DROUGHT.10561	1	1
DROUGHT.10565	1	1
DROUGHT.10602	1	1
DROUGHT.10603	1	1
DROUGHT.10612	1	1
DROUGHT.10628	1	1
DROUGHT.10629	1	1
DROUGHT.10634	1	1
DROUGHT.10642	1	1
DROUGHT.10646	1	1
DROUGHT.10716	1	1
DROUGHT.10724	1	1
DROUGHT.10848	1	1
DROUGHT.10866	1	1
DROUGHT.10988	1	1
DROUGHT.10997	1	1
DROUGHT.11040	1	1
DROUGHT.11042	1	1
DROUGHT.11049	1	1
DROUGHT.11098	1	1
DROUGHT.11222	1	1
DROUGHT.1136	1	1
DROUGHT.1137	1	1
DROUGHT.11584	1	1
DROUGHT.11660	1	1
DROUGHT.11710	1	1
DROUGHT.11865	1	1
DROUGHT.11908	1	1
DROUGHT.11996	1	1
DROUGHT.12118	1	0
DROUGHT.12245	1	1
DROUGHT.1231	1	1
DROUGHT.12391	1	1
DROUGHT.12461	1	1
DROUGHT.12462	1	1
DROUGHT.12652	1	1
DROUGHT.1272	1	1
DROUGHT.12912	1	1
DROUGHT.13071	1	1
DROUGHT.1315	1	1
DROUGHT.13185	1	1
DROUGHT.13238	1	1
DROUGHT.13241	1	1
DROUGHT.1368	1	1
DROUGHT.13680	1	1
DROUGHT.13751	1	1
DROUGHT.13885	1	1
DROUGHT.13933	1	1
DROUGHT.13934	1	1
DROUGHT.13936	1	1
DROUGHT.13951	1	1
DROUGHT.13971	1	1
DROUGHT.13972	1	1
DROUGHT.1400	1	1
DROUGHT.14039	1	1
DROUGHT.14067	1	1
DROUGHT.14070	1	1
DROUGHT.14082	1	1
DROUGHT.14136	1	1
DROUGHT.14143	1	1
DROUGHT.14173	1	1
DROUGHT.14196	1	1
DROUGHT.14199	1	1
DROUGHT.14233	1	1
DROUGHT.14237	1	1
DROUGHT.14254	1	1
DROUGHT.14255	1	1
DROUGHT.14260	1	1
DROUGHT.14279	1	1
DROUGHT.14286	1	1
DROUGHT.14321	1	1
DROUGHT.14324	1	1
DROUGHT.14364	1	1
DROUGHT.14372	1	1
DROUGHT.14392	1	1
DROUGHT.14406	1	1
DROUGHT.1441	1	1
DROUGHT.14426	1	1
DROUGHT.14428	1	1
DROUGHT.14429	1	1
DROUGHT.14430	0	1
DROUGHT.14435	1	1
DROUGHT.14437	1	1
DROUGHT.14453	1	1
DROUGHT.14464	1	1
DROUGHT.14465	1	1
DROUGHT.14467	1	1
DROUGHT.1447	1	1
DROUGHT.14472	1	1
DROUGHT.14472	1	0
DROUGHT.14481	1	1
DROUGHT.14492	0	1
DROUGHT.14499	1	1
DROUGHT.14516	1	1
DROUGHT.14523	1	1
DROUGHT.14529	1	1
DROUGHT.14542	1	1
DROUGHT.14562	1	1
DROUGHT.14566	1	1
DROUGHT.14570	1	1
DROUGHT.14572	1	1
DROUGHT.14615	1	1
DROUGHT.14633	1	1
DROUGHT.14670	1	1
DROUGHT.14678	1	1
DROUGHT.14725	0	1
DROUGHT.14726	1	1
DROUGHT.14763	1	1
DROUGHT.14829	1	1
DROUGHT.14836	1	1
DROUGHT.14837	1	1
DROUGHT.15050	1	1
DROUGHT.15188	1	1
DROUGHT.15205	1	1
DROUGHT.15251	1	1
DROUGHT.15267	1	1
DROUGHT.15285	1	1
DROUGHT.15321	1	1
DROUGHT.15325	1	1
DROUGHT.15335	1	1
DROUGHT.15337	1	1
DROUGHT.15346	1	1
DROUGHT.15347	1	1
DROUGHT.15351	1	1
DROUGHT.15367	1	1
DROUGHT.15368	1	1
DROUGHT.15374	1	1
DROUGHT.15380	1	1
DROUGHT.15413	1	1
DROUGHT.15460	1	1
DROUGHT.15560	1	1
DROUGHT.15572	1	1
DROUGHT.15573	1	1
DROUGHT.15583	1	1
DROUGHT.15591	1	1
DROUGHT.15663	1	1
DROUGHT.15734	1	1
DROUGHT.15830	1	1
DROUGHT.15839	1	1
DROUGHT.15847	1	1
DROUGHT.15851	1	1
DROUGHT.15876	1	1
DROUGHT.15938	1	1
DROUGHT.15991	1	1
DROUGHT.15998	1	1
DROUGHT.15999	1	1
DROUGHT.16000	1	1
DROUGHT.16097	1	1
DROUGHT.16100	1	1
DROUGHT.16147	1	1
DROUGHT.16148	1	1
DROUGHT.16233	1	1
DROUGHT.16278	1	1
DROUGHT.16282	1	1
DROUGHT.16310	1	1
DROUGHT.16342	1	1
DROUGHT.16348	1	1
DROUGHT.16366	1	1
DROUGHT.16402	1	1
DROUGHT.16418	1	1
DROUGHT.16419	1	1
DROUGHT.16434	1	1
DROUGHT.16435	1	0
DROUGHT.16447	1	1
DROUGHT.16461	1	1
DROUGHT.16462	1	1
DROUGHT.16463	1	1
DROUGHT.16464	1	1
DROUGHT.16490	1	1
DROUGHT.16492	1	1
DROUGHT.16499	1	1
DROUGHT.16505	1	1
DROUGHT.16505	1	0
DROUGHT.16506	1	1
DROUGHT.16526	1	1
DROUGHT.16530	1	1
DROUGHT.16539	1	1
DROUGHT.16540	1	1
DROUGHT.16550	1	1
DROUGHT.16557	1	1
DROUGHT.16572	1	1
DROUGHT.16574	1	1
DROUGHT.16585	1	1
DROUGHT.16586	1	1
DROUGHT.16593	1	1
DROUGHT.16596	1	1
DROUGHT.16597	1	1
DROUGHT.16605	1	1
DROUGHT.16607	1	1
DROUGHT.16610	1	1
DROUGHT.16619	1	1
DROUGHT.16640	1	1
DROUGHT.16642	1	1
DROUGHT.16643	1	1
DROUGHT.16647	1	1
DROUGHT.16651	1	1
DROUGHT.16673	1	1
DROUGHT.16680	1	1
DROUGHT.16681	1	1
DROUGHT.16682	1	1
DROUGHT.16738	1	1
DROUGHT.16741	1	1
DROUGHT.16742	1	1
DROUGHT.16743	1	1
DROUGHT.16744	1	1
DROUGHT.16750	1	1
DROUGHT.16761	1	1
DROUGHT.16762	1	1
DROUGHT.16763	1	1
DROUGHT.16765	1	1
DROUGHT.16775	1	1
DROUGHT.16782	1	1
DROUGHT.16787	1	1
DROUGHT.16788	1	1
DROUGHT.16796	1	1
DROUGHT.16797	1	1
DROUGHT.1680	1	1
DROUGHT.16804	1	1
DROUGHT.16808	1	1
DROUGHT.16816	1	1
DROUGHT.16819	1	1
DROUGHT.16827	1	1
DROUGHT.16829	1	1
DROUGHT.16831	1	1
DROUGHT.16835	1	1
DROUGHT.16836	1	1
DROUGHT.16846	1	1
DROUGHT.1685	1	1
DROUGHT.16858	1	1
DROUGHT.1687	1	1
DROUGHT.16872	1	1
DROUGHT.16895	1	1
DROUGHT.16896	1	1
DROUGHT.16917	1	1
DROUGHT.16922	1	1
DROUGHT.16926	1	1
DROUGHT.16929	1	1
DROUGHT.16930	1	1
DROUGHT.16978	1	1
DROUGHT.16984	1	1
DROUGHT.16994	1	1
DROUGHT.17002	1	1
DROUGHT.17005	1	1
DROUGHT.17013	1	1
DROUGHT.17084	1	1
DROUGHT.17120	1	1
DROUGHT.17126	1	1
DROUGHT.17135	1	1
DROUGHT.17147	1	1
DROUGHT.17148	1	1
DROUGHT.17161	1	1
DROUGHT.1717	1	1
DROUGHT.17227	1	1
DROUGHT.17263	1	1
DROUGHT.17280	1	1
DROUGHT.17309	1	1
DROUGHT.17320	1	1
DROUGHT.17321	1	1
DROUGHT.17347	1	1
DROUGHT.17352	1	1
DROUGHT.17353	1	1
DROUGHT.17361	1	1
DROUGHT.17363	1	1
DROUGHT.17375	1	1
DROUGHT.17378	1	1
DROUGHT.17379	1	1
DROUGHT.17397	1	1
DROUGHT.17403	1	1
DROUGHT.17411	1	1
DROUGHT.17415	1	1
DROUGHT.17430	1	1
DROUGHT.17445	1	1
DROUGHT.17446	1	1
DROUGHT.1745	1	1
DROUGHT.17461	1	1
DROUGHT.17484	1	1
DROUGHT.17485	1	1
DROUGHT.17499	1	1
DROUGHT.17504	1	1
DROUGHT.17509	1	1
DROUGHT.17515	1	1
DROUGHT.17516	1	1
DROUGHT.17518	1	1
DROUGHT.17519	1	1
DROUGHT.17520	1	1
DROUGHT.17521	1	1
DROUGHT.17522	1	1
DROUGHT.17549	1	0
DROUGHT.17567	1	1
DROUGHT.17574	1	1
DROUGHT.17575	1	1
DROUGHT.17627	1	1
DROUGHT.17651	1	1
DROUGHT.17657	1	1
DROUGHT.17665	0	1
DROUGHT.17672	1	1
DROUGHT.17674	1	1
DROUGHT.17725	1	1
DROUGHT.17726	1	1
DROUGHT.17778	1	1
DROUGHT.17779	1	1
DROUGHT.17797	1	1
DROUGHT.17801	1	1
DROUGHT.17868	1	1
DROUGHT.17893	1	1
DROUGHT.17939	1	1
DROUGHT.17946	1	1
DROUGHT.18025	0	1
DROUGHT.18037	1	1
DROUGHT.18046	1	1
DROUGHT.18051	1	1
DROUGHT.18113	1	1
DROUGHT.18133	0	1
DROUGHT.1824	1	1
DROUGHT.18404	1	1
DROUGHT.18477	1	1
DROUGHT.18479	1	1
DROUGHT.18519	1	1
DROUGHT.18630	1	1
DROUGHT.18852	1	1
DROUGHT.18979	1	1
DROUGHT.18995	1	1
DROUGHT.19018	1	1
DROUGHT.1904	1	1
DROUGHT.1906	1	1
DROUGHT.19294	1	1
DROUGHT.19392	1	1
DROUGHT.19401	1	1
DROUGHT.1946	1	1
DROUGHT.195	1	1
DROUGHT.19528	1	1
DROUGHT.19613	1	1
DROUGHT.19650	1	1
DROUGHT.19757	1	1
DROUGHT.19883	1	1
DROUGHT.19884	0	1
DROUGHT.19909	1	1
DROUGHT.19954	1	1
DROUGHT.19959	1	1
DROUGHT.20140	1	1
DROUGHT.20141	1	1
DROUGHT.20178	1	1
DROUGHT.20215	1	1
DROUGHT.20413	1	1
DROUGHT.20505	1	1
DROUGHT.20672	1	1
DROUGHT.20744	1	1
DROUGHT.2083	1	0
DROUGHT.20848	1	1
DROUGHT.20952	1	1
DROUGHT.20976	1	1
DROUGHT.21018	1	1
DROUGHT.21091	1	1
DROUGHT.21141	1	1
DROUGHT.21202	1	1
DROUGHT.2129	1	1
DROUGHT.21321	1	1
DROUGHT.21334	1	1
DROUGHT.21531	1	1
DROUGHT.21599	1	1
DROUGHT.21644	1	1
DROUGHT.21645	1	1
DROUGHT.21662	1	1
DROUGHT.21759	1	1
DROUGHT.21819	1	1
DROUGHT.21842	1	1
DROUGHT.22069	1	1
DROUGHT.22071	1	1
DROUGHT.22074	1	1
DROUGHT.22144	1	1
DROUGHT.22193	1	1
DROUGHT.22243	1	1
DROUGHT.22285	1	1
DROUGHT.22289	1	1
DROUGHT.22299	1	1
DROUGHT.22300	1	1
DROUGHT.22315	1	1
DROUGHT.22322	1	1
DROUGHT.2234	1	1
DROUGHT.22344	1	1
DROUGHT.22358	1	1
DROUGHT.22389	1	1
DROUGHT.22443	1	1
DROUGHT.22445	1	1
DROUGHT.22447	1	1
DROUGHT.22462	1	1
DROUGHT.22485	1	1
DROUGHT.22518	1	1
DROUGHT.22559	1	1
DROUGHT.2259	1	1
DROUGHT.22750	1	1
DROUGHT.22758	1	1
DROUGHT.22774	1	1
DROUGHT.2279	1	1
DROUGHT.22829	1	1
DROUGHT.22843	1	1
DROUGHT.22847	1	1
DROUGHT.22849	1	1
DROUGHT.22872	1	1
DROUGHT.22967	1	1
DROUGHT.22975	1	1
DROUGHT.23043	1	1
DROUGHT.23056	1	1
DROUGHT.23065	1	1
DROUGHT.2308	1	1
DROUGHT.23104	1	1
DROUGHT.23108	1	1
DROUGHT.23128	1	1
DROUGHT.23140	1	1
DROUGHT.23175	1	1
DROUGHT.2318	1	1
DROUGHT.23207	1	1
DROUGHT.23277	1	1
DROUGHT.23287	1	1
DROUGHT.23288	1	1
DROUGHT.23296	1	1
DROUGHT.23306	1	1
DROUGHT.23307	1	1
DROUGHT.23310	1	1
DROUGHT.23311	1	1
DROUGHT.23324	1	1
DROUGHT.2333	1	1
DROUGHT.23347	1	1
DROUGHT.23350	1	1
DROUGHT.23373	1	1
DROUGHT.23380	1	1
DROUGHT.23381	1	1
DROUGHT.23389	1	1
DROUGHT.23397	1	1
DROUGHT.23402	1	1
DROUGHT.23403	1	1
DROUGHT.23409	1	1
DROUGHT.23414	1	1
DROUGHT.23422	1	1
DROUGHT.23426	1	1
DROUGHT.23433	1	1
DROUGHT.2344	1	1
DROUGHT.23448	1	1
DROUGHT.23452	1	1
DROUGHT.23457	1	1
DROUGHT.23466	1	1
DROUGHT.23469	1	1
DROUGHT.2348	1	1
DROUGHT.23480	1	1
DROUGHT.23490	1	1
DROUGHT.23491	1	1
DROUGHT.23500	1	1
DROUGHT.23503	1	1
DROUGHT.23506	1	1
DROUGHT.23507	1	1
DROUGHT.23508	1	1
DROUGHT.23516	0	1
DROUGHT.23527	1	1
DROUGHT.23530	1	1
DROUGHT.23539	1	1
DROUGHT.23540	1	1
DROUGHT.23541	1	1
DROUGHT.23548	1	1
DROUGHT.23650	1	1
DROUGHT.23651	1	1
DROUGHT.23652	1	1
DROUGHT.23716	1	1
DROUGHT.23717	1	1
DROUGHT.23811	1	1
DROUGHT.23895	1	1
DROUGHT.23928	1	0
DROUGHT.23973	1	1
DROUGHT.2398	1	1
DROUGHT.23987	1	1
DROUGHT.23988	1	1
DROUGHT.23995	1	1
DROUGHT.24001	1	1
DROUGHT.24001	0	1
DROUGHT.24033	1	1
DROUGHT.24034	1	1
DROUGHT.24036	1	1
DROUGHT.24042	1	1
DROUGHT.24088	1	1
DROUGHT.24089	1	1
DROUGHT.24093	1	1
DROUGHT.24097	1	1
DROUGHT.24110	1	1
DROUGHT.24116	1	1
DROUGHT.24143	1	1
DROUGHT.24156	1	1
DROUGHT.24164	1	1
DROUGHT.24165	1	0
DROUGHT.24165	1	1
DROUGHT.24185	1	1
DROUGHT.2420	1	1
DROUGHT.24200	1	1
DROUGHT.24214	1	1
DROUGHT.24232	1	1
DROUGHT.24249	1	1
DROUGHT.24257	1	1
DROUGHT.24258	1	1
DROUGHT.24268	1	1
DROUGHT.24281	1	0
DROUGHT.24283	1	1
DROUGHT.24297	1	1
DROUGHT.24308	1	1
DROUGHT.24313	1	1
DROUGHT.24315	1	1
DROUGHT.24316	1	1
DROUGHT.24320	1	1
DROUGHT.24327	1	1
DROUGHT.24328	1	1
DROUGHT.24346	1	1
DROUGHT.24348	1	1
DROUGHT.24349	1	1
DROUGHT.24350	1	1
DROUGHT.24370	1	1
DROUGHT.24370	0	1
DROUGHT.24371	1	1
DROUGHT.24385	1	1
DROUGHT.24390	1	1
DROUGHT.24405	1	1
DROUGHT.24407	1	1
DROUGHT.24414	1	1
DROUGHT.24415	1	1
DROUGHT.24445	1	0
DROUGHT.24445	1	1
DROUGHT.24456	1	1
DROUGHT.24457	1	1
DROUGHT.24459	1	1
DROUGHT.24461	1	1
DROUGHT.24518	1	1
DROUGHT.2462	1	0
DROUGHT.2462	1	1
DROUGHT.24660	1	1
DROUGHT.2479	1	1
DROUGHT.2486	1	1
DROUGHT.25083	1	1
DROUGHT.25127	1	1
DROUGHT.25143	1	1
DROUGHT.25197	1	1
DROUGHT.25243	1	1
DROUGHT.25336	1	1
DROUGHT.25399	1	1
DROUGHT.25429	1	1
DROUGHT.2544	1	1
DROUGHT.25466	1	1
DROUGHT.25467	1	1
DROUGHT.25468	1	1
DROUGHT.25477	1	1
DROUGHT.25478	1	1
DROUGHT.25478	1	0
DROUGHT.25483	1	1
DROUGHT.25493	1	1
DROUGHT.25547	1	1
DROUGHT.25549	1	1
DROUGHT.25551	1	1
DROUGHT.25552	1	1
DROUGHT.25583	1	1
DROUGHT.25630	1	1
DROUGHT.2575	1	1
DROUGHT.25811	1	1
DROUGHT.25813	1	1
DROUGHT.25848	1	1
DROUGHT.25858	1	1
DROUGHT.25859	1	1
DROUGHT.25861	1	1
DROUGHT.25863	1	1
DROUGHT.25867	1	0
DROUGHT.25873	1	1
DROUGHT.25906	1	1
DROUGHT.25908	1	1
DROUGHT.25909	1	1
DROUGHT.25912	1	1
DROUGHT.25913	1	1
DROUGHT.25953	1	1
DROUGHT.25959	1	1
DROUGHT.25975	1	1
DROUGHT.26038	1	1
DROUGHT.2605	1	1
DROUGHT.26076	1	1
DROUGHT.26077	1	1
DROUGHT.26078	1	1
DROUGHT.26089	1	1
DROUGHT.26133	1	1
DROUGHT.26136	1	1
DROUGHT.26137	1	1
DROUGHT.26138	1	1
DROUGHT.26140	1	1
DROUGHT.26141	1	1
DROUGHT.2616	1	1
DROUGHT.2663	1	1
DROUGHT.2674	1	1
DROUGHT.2730	1	1
DROUGHT.2731	1	1
DROUGHT.2733	1	1
DROUGHT.2734	1	1
DROUGHT.2735	1	1
DROUGHT.2753	1	1
DROUGHT.2755	1	1
DROUGHT.2765	1	1
DROUGHT.2771	1	1
DROUGHT.2780	1	1
DROUGHT.2784	1	1
DROUGHT.2786	1	1
DROUGHT.2788	1	1
DROUGHT.2790	1	1
DROUGHT.2799	1	1
DROUGHT.2809	1	1
DROUGHT.2832	1	1
DROUGHT.2843	1	1
DROUGHT.2844	1	1
DROUGHT.285	1	1
DROUGHT.2852	1	1
DROUGHT.2856	1	1
DROUGHT.2865	1	1
DROUGHT.2892	1	1
DROUGHT.2918	1	1
DROUGHT.2919	1	1
DROUGHT.2923	1	1
DROUGHT.2928	0	1
DROUGHT.2938	1	1
DROUGHT.2943	1	1
DROUGHT.2946	1	1
DROUGHT.2956	1	1
DROUGHT.2959	1	1
DROUGHT.2965	1	1
DROUGHT.2966	1	1
DROUGHT.2990	1	1
DROUGHT.2995	1	1
DROUGHT.3009	1	1
DROUGHT.3010	1	1
DROUGHT.3012	1	1
DROUGHT.3050	1	1
DROUGHT.3051	1	1
DROUGHT.3053	1	1
DROUGHT.3084	1	1
DROUGHT.3123	0	1
DROUGHT.3202	1	1
DROUGHT.3217	1	1
DROUGHT.3227	1	1
DROUGHT.3237	1	1
DROUGHT.3264	1	1
DROUGHT.3268	1	1
DROUGHT.3320	1	1
DROUGHT.3333	1	1
DROUGHT.3334	1	1
DROUGHT.3365	1	1
DROUGHT.3376	1	1
DROUGHT.3380	1	1
DROUGHT.3510	1	1
DROUGHT.3517	1	1
DROUGHT.3543	1	1
DROUGHT.3690	1	1
DROUGHT.3691	1	1
DROUGHT.3710	1	1
DROUGHT.3747	1	1
DROUGHT.3834	1	1
DROUGHT.386	1	1
DROUGHT.3971	1	1
DROUGHT.4	1	1
DROUGHT.4154	1	1
DROUGHT.423	1	1
DROUGHT.4262	1	1
DROUGHT.4301	1	1
DROUGHT.4373	1	1
DROUGHT.4598	1	1
DROUGHT.4603	1	1
DROUGHT.4619	1	1
DROUGHT.4656	1	1
DROUGHT.4663	1	1
DROUGHT.4666	1	1
DROUGHT.4830	1	1
DROUGHT.4854	1	1
DROUGHT.4879	1	1
DROUGHT.4908	1	1
DROUGHT.4909	1	1
DROUGHT.4920	1	1
DROUGHT.4929	1	1
DROUGHT.4930	1	1
DROUGHT.4942	1	1
DROUGHT.4950	1	1
DROUGHT.4951	1	1
DROUGHT.4968	1	1
DROUGHT.4982	1	1
DROUGHT.4983	1	1
DROUGHT.4984	1	1
DROUGHT.5006	1	1
DROUGHT.5022	1	1
DROUGHT.5023	1	1
DROUGHT.5033	1	1
DROUGHT.5047	1	1
DROUGHT.5072	1	1
DROUGHT.5114	1	1
DROUGHT.5116	1	1
DROUGHT.5117	1	1
DROUGHT.5124	1	1
DROUGHT.5134	1	1
DROUGHT.5153	1	1
DROUGHT.5174	1	1
DROUGHT.5179	1	1
DROUGHT.5180	1	1
DROUGHT.5184	1	1
DROUGHT.5188	1	1
DROUGHT.5193	1	1
DROUGHT.5194	1	1
DROUGHT.5205	1	1
DROUGHT.5206	1	1
DROUGHT.5245	1	1
DROUGHT.5255	1	1
DROUGHT.5256	1	1
DROUGHT.5257	1	1
DROUGHT.5262	1	1
DROUGHT.5264	1	1
DROUGHT.5278	1	1
DROUGHT.5279	1	1
DROUGHT.5286	1	1
DROUGHT.5288	1	1
DROUGHT.5289	1	1
DROUGHT.5291	1	1
DROUGHT.5311	1	1
DROUGHT.5312	1	1
DROUGHT.5321	1	1
DROUGHT.5367	1	1
DROUGHT.5368	1	1
DROUGHT.5369	1	1
DROUGHT.5370	1	1
DROUGHT.5374	1	1
DROUGHT.5377	1	1
DROUGHT.5388	1	1
DROUGHT.5409	1	1
DROUGHT.5410	1	1
DROUGHT.5414	1	1
DROUGHT.5427	1	1
DROUGHT.5435	1	1
DROUGHT.5437	1	1
DROUGHT.5438	1	1
DROUGHT.5454	1	1
DROUGHT.5455	1	1
DROUGHT.5458	1	1
DROUGHT.5462	1	1
DROUGHT.5472	1	1
DROUGHT.5482	1	1
DROUGHT.5483	1	1
DROUGHT.5492	1	1
DROUGHT.5512	1	1
DROUGHT.5515	1	1
DROUGHT.5520	1	1
DROUGHT.5533	1	1
DROUGHT.5534	1	1
DROUGHT.5537	1	1
DROUGHT.5542	1	1
DROUGHT.5544	1	1
DROUGHT.5550	1	1
DROUGHT.5559	1	1
DROUGHT.5566	0	1
DROUGHT.5578	1	1
DROUGHT.5582	1	1
DROUGHT.5583	1	1
DROUGHT.5590	1	1
DROUGHT.5638	1	1
DROUGHT.5649	0	1
DROUGHT.5668	1	1
DROUGHT.5703	1	1
DROUGHT.5704	1	1
DROUGHT.5732	1	1
DROUGHT.5733	1	1
DROUGHT.5759	1	1
DROUGHT.5789	1	1
DROUGHT.584	1	1
DROUGHT.5882	1	1
DROUGHT.5890	1	1
DROUGHT.5921	1	1
DROUGHT.5930	1	1
DROUGHT.6018	1	1
DROUGHT.6072	1	1
DROUGHT.6146	1	1
DROUGHT.6287	1	1
DROUGHT.6306	1	1
DROUGHT.6470	1	1
DROUGHT.66	1	1
DROUGHT.6735	1	1
DROUGHT.6753	1	1
DROUGHT.698	1	1
DROUGHT.7168	1	1
DROUGHT.7213	1	1
DROUGHT.7242	1	1
DROUGHT.7449	1	1
DROUGHT.7576	1	1
DROUGHT.7702	1	1
DROUGHT.7940	1	1
DROUGHT.8011	1	1
DROUGHT.8035	1	1
DROUGHT.8048	1	1
DROUGHT.8068	1	1
DROUGHT.8097	1	1
DROUGHT.8107	1	1
DROUGHT.8108	1	1
DROUGHT.8124	1	1
DROUGHT.8142	1	1
DROUGHT.8201	1	1
DROUGHT.8299	1	1
DROUGHT.8308	1	1
DROUGHT.8316	1	1
DROUGHT.8321	1	1
DROUGHT.8372	1	1
DROUGHT.8405	1	1
DROUGHT.8420	1	1
DROUGHT.8422	1	1
DROUGHT.8432	1	1
DROUGHT.8442	1	1
DROUGHT.8458	1	1
DROUGHT.8480	1	1
DROUGHT.8501	1	1
DROUGHT.853	1	1
DROUGHT.853	0	1
DROUGHT.8531	1	1
DROUGHT.8535	1	1
DROUGHT.8538	1	1
DROUGHT.8546	1	1
DROUGHT.8547	1	1
DROUGHT.8565	1	1
DROUGHT.8566	1	1
DROUGHT.8580	1	1
DROUGHT.8581	1	1
DROUGHT.8585	1	1
DROUGHT.8595	1	1
DROUGHT.8599	1	1
DROUGHT.8612	1	1
DROUGHT.8634	1	1
DROUGHT.8699	1	1
DROUGHT.8709	1	1
DROUGHT.8762	1	1
DROUGHT.8763	1	1
DROUGHT.8811	1	1
DROUGHT.8841	1	1
DROUGHT.8852	1	1
DROUGHT.8872	1	1
DROUGHT.8884	1	1
DROUGHT.8922	1	1
DROUGHT.898	1	1
DROUGHT.899	1	1
DROUGHT.9005	1	1
DROUGHT.9010	1	1
DROUGHT.9033	1	1
DROUGHT.9060	1	1
DROUGHT.9075	1	1
DROUGHT.9086	1	1
DROUGHT.9098	1	1
DROUGHT.9104	1	1
DROUGHT.9126	1	1
DROUGHT.9130	1	1
DROUGHT.9165	1	1
DROUGHT.9185	1	1
DROUGHT.9210	1	1
DROUGHT.9248	1	1
DROUGHT.9250	1	1
DROUGHT.9251	1	1
DROUGHT.9253	1	1
DROUGHT.9258	1	1
DROUGHT.9262	1	1
DROUGHT.9270	1	1
DROUGHT.9271	1	1
DROUGHT.9274	1	1
DROUGHT.9277	1	1
DROUGHT.9281	1	1
DROUGHT.9316	1	1
DROUGHT.934	1	1
DROUGHT.9380	1	1
DROUGHT.955	1	1
DROUGHT.966	1	1
DROUGHT.9777	1	1
DROUGHT.979	1	1
DROUGHT.9811	1	1
DROUGHT.9815	1	1
DROUGHT.985	1	1
Thhalv10000398m.g	1	1
Thhalv10000416m.g	1	1
Thhalv10000728m.g	1	1
Thhalv10001714m.g	1	1
Thhalv10002271m.g	1	1
Thhalv10002748m.g	1	1
Thhalv10002761m.g	1	1
Thhalv10003120m.g	1	1
Thhalv10003121m.g	1	1
Thhalv10003308m.g	1	1
Thhalv10003432m.g	1	1
Thhalv10005205m.g	1	1
Thhalv10005247m.g	1	1
Thhalv10005248m.g	1	1
Thhalv10006346m.g	1	1
Thhalv10006354m.g	1	1
Thhalv10006357m.g	1	1
Thhalv10006440m.g	1	1
Thhalv10008621m.g	1	0
Thhalv10009171m.g	1	1
Thhalv10009216m.g	1	1
Thhalv10009262m.g	1	1
Thhalv10009560m.g	1	1
Thhalv10009640m.g	1	1
Thhalv10010037m.g	1	1
Thhalv10010047m.g	1	1
Thhalv10011041m.g	1	1
Thhalv10011165m.g	1	1
Thhalv10011912m.g	1	1
Thhalv10011924m.g	1	1
Thhalv10011927m.g	1	1
Thhalv10011928m.g	1	1
Thhalv10011930m.g	1	1
Thhalv10012034m.g	0	1
Thhalv10012386m.g	1	1
Thhalv10015034m.g	1	1
Thhalv10015055m.g	1	0
Thhalv10015091m.g	1	1
Thhalv10015158m.g	1	1
Thhalv10015170m.g	1	1
Thhalv10015172m.g	0	1
Thhalv10015198m.g	1	1
Thhalv10015217m.g	1	1
Thhalv10015221m.g	1	1
Thhalv10016100m.g	1	1
Thhalv10016109m.g	1	1
Thhalv10016117m.g	1	1
Thhalv10017418m.g	1	1
Thhalv10017484m.g	1	1
Thhalv10017508m.g	1	1
Thhalv10017982m.g	1	0
Thhalv10019369m.g	1	1
Thhalv10019372m.g	1	1
Thhalv10019378m.g	1	1
Thhalv10019386m.g	1	1
Thhalv10019404m.g	1	1
Thhalv10019419m.g	1	1
Thhalv10021886m.g	1	1
Thhalv10021901m.g	1	1
Thhalv10022245m.g	1	1
Thhalv10022267m.g	1	1
Thhalv10022383m.g	1	1
Thhalv10022391m.g	1	1
Thhalv10022436m.g	1	1
Thhalv10022506m.g	1	1
Thhalv10022512m.g	1	1
Thhalv10022948m.g	1	1
Thhalv10022954m.g	1	1
Thhalv10022955m.g	1	1
Thhalv10022969m.g	1	1
Thhalv10023007m.g	1	1
Thhalv10023783m.g	1	1
Thhalv10023797m.g	1	1
Thhalv10024172m.g	1	1
Thhalv10024175m.g	1	1
Thhalv10026304m.g	1	0
Thhalv10026531m.g	1	1
Thhalv10026684m.g	1	1
Thhalv10026693m.g	1	1
Thhalv10026694m.g	1	1
Thhalv10026695m.g	0	1
Thhalv10026697m.g	1	1
Thhalv10026713m.g	0	1
Thhalv10026715m.g	1	1
Thhalv10026725m.g	1	1
Thhalv10026743m.g	1	1
Thhalv10027485m.g	1	1
Thhalv10027499m.g	1	1
Thhalv10027586m.g	1	1
Thhalv10027592m.g	1	1
Thhalv10027596m.g	1	1
Thhalv10027603m.g	1	1
Thhalv10027611m.g	1	1
Thhalv10028285m.g	1	1
Thhalv10029102m.g	1	1
Thhalv10029113m.g	1	1
XLOC_000176	1	1
XLOC_000314	1	1
XLOC_000951	1	1
XLOC_001012	1	1
XLOC_001026	1	1
XLOC_001078	1	1
XLOC_001094	1	0
XLOC_001196	1	1
XLOC_001199	1	1
XLOC_001264	1	1
XLOC_001289	1	1
XLOC_001454	1	1
XLOC_001460	1	1
XLOC_001522	1	1
XLOC_001762	1	1
XLOC_001906	1	1
XLOC_002206	1	1
XLOC_002378	1	1
XLOC_002605	1	1
XLOC_003240	1	1
XLOC_003428	1	1
XLOC_003487	1	1
XLOC_003597	1	1
XLOC_003686	1	1
XLOC_003737	1	1
XLOC_003779	1	1
XLOC_004010	1	1
XLOC_004429	1	1
XLOC_004977	1	1
XLOC_005391	1	1
XLOC_005424	1	1
XLOC_005519	1	1
XLOC_005667	0	1
XLOC_005841	1	1
XLOC_005887	1	1
XLOC_006239	1	1
XLOC_006629	1	1
XLOC_006634	1	1
XLOC_006734	1	1
XLOC_006769	1	1
XLOC_007470	1	1
XLOC_008094	1	1
XLOC_008227	1	1
XLOC_008262	1	1
XLOC_008306	1	1
XLOC_008452	1	1
XLOC_008688	1	1
XLOC_008735	1	1
XLOC_008792	1	1
XLOC_008849	1	1
XLOC_008870	1	1
XLOC_009046	1	1
XLOC_009195	1	1
XLOC_009219	1	1
XLOC_009233	1	1
XLOC_010381	1	1
XLOC_010411	1	1
XLOC_010418	1	1
XLOC_010525	1	1
XLOC_010548	1	1
XLOC_010602	1	1
XLOC_010605	1	1
XLOC_010704	1	1
XLOC_010740	1	1
XLOC_011105	1	1
XLOC_011190	1	1
XLOC_011285	1	1
XLOC_011581	1	0
XLOC_011622	1	1
XLOC_012054	1	1
XLOC_012202	1	1
XLOC_012271	0	1
XLOC_012359	1	1
XLOC_012415	1	1
XLOC_012459	1	1
XLOC_012947	1	1
XLOC_012952	1	1
XLOC_013614	1	1
XLOC_013820	1	1
XLOC_014530	1	1
XLOC_014673	1	0
XLOC_014789	1	1
XLOC_014790	1	1
XLOC_014864	1	1
XLOC_014865	1	0
XLOC_014997	1	1
XLOC_015250	1	1
XLOC_015262	1	1
XLOC_015591	1	1
XLOC_015750	1	1
XLOC_015776	1	1
XLOC_015815	1	1
XLOC_015967	0	1
XLOC_016033	1	1
XLOC_016234	1	1
XLOC_016264	1	1
XLOC_016290	1	1
XLOC_016554	1	1
XLOC_016620	1	1
XLOC_016706	1	1
XLOC_016747	1	1
XLOC_016973	1	1
XLOC_016983	1	1
XLOC_017061	1	1
XLOC_017123	1	1
XLOC_017191	1	1
XLOC_017280	1	1
XLOC_017346	1	1
XLOC_017456	1	1
XLOC_017596	1	1
XLOC_017664	0	1
XLOC_018135	1	1
XLOC_018834	1	1
XLOC_018972	1	1
XLOC_019175	1	1
XLOC_019180	1	1
XLOC_019181	1	1
XLOC_019301	1	1
XLOC_019539	1	1
XLOC_019703	1	1
XLOC_019763	1	1
XLOC_019922	1	1
XLOC_020223	1	1
XLOC_020395	1	1
XLOC_020510	1	1
XLOC_020878	1	1
XLOC_021258	1	1
XLOC_021336	1	1
XLOC_021392	1	1
XLOC_021474	0	1
XLOC_021593	1	1
XLOC_021602	1	1
XLOC_021796	1	1
XLOC_022003	1	1
XLOC_022115	1	1
XLOC_022585	1	1
XLOC_022586	1	1
XLOC_022783	1	1
XLOC_023028	1	1
XLOC_023043	1	1
XLOC_023202	1	1
XLOC_023260	1	1
XLOC_023388	1	1
XLOC_023392	1	1
XLOC_023430	1	1
XLOC_023642	1	1
XLOC_023774	1	1
XLOC_023856	1	1
XLOC_023948	1	1
XLOC_024098	1	1
XLOC_024241	1	1
XLOC_024290	1	1
XLOC_024470	0	1
XLOC_024618	1	1
XLOC_024638	1	1
XLOC_024674	1	1
XLOC_024692	1	1
XLOC_024977	1	1
XLOC_025245	1	1
XLOC_025280	1	1
XLOC_025284	1	1
XLOC_025319	1	1
XLOC_025433	1	1
XLOC_025488	1	1
XLOC_025525	1	1
XLOC_025729	1	1
XLOC_025827	1	1
XLOC_025954	1	1
XLOC_026106	1	1
XLOC_026199	1	1

## Sheet: lncRNA numbers
	lncRNA numbers
	Total unique lncRNAs (expression in either ecotype)	1007
	Ecotype expression (not ecotype specific)		Yukon	Shandong
			760	834
			Yukon	Shandong
	Condition specific with a 1 FPKM threshold	WW1	627	684	** expressed at WW1 but can also be expressed at any other point in the experiment
		D1	17	18	** ONLY expressed in D1
		WW2	18	32	** ONLY expressed in WW2
		D2	23	27	** ONLY expressed in D2
	Total stressed		58	77
			Yukon	Shandong
	Failure rate (would have been predicted above if we didn’t use a 1 FPKM threshold)	WW1	257	235	** expressed at WW1 but can also be expressed at any other point in the experiment
		D1	162	86	** ONLY expressed in D1
		WW2	181	96	** ONLY expressed in WW2
		D2	179	121	** ONLY expressed in D2
	Total stressed failures		522	303
