# Supplementary material for: Coding and long non-coding RNAs provide evidence of distinct transcriptional reprogramming for two ecotypes of the extremophile plant Eutrema salsugineum undergoing water deficit stress
Source: BMC Genomics. 2020 Jun 8;21:396. doi: 10.1186/s12864-020-06793-7 (PMC7278158; doi:10.1186/s12864-020-06793-7)
Supplement: Supplementary file 3 — Additional file 3 Significant DEGs identified at all biologically relevant drought progression stages. [file 12864_2020_6793_MOESM3_ESM.xlsx]

## Sheet: YWW1 -> YD1, upregulated
Row.names

## Sheet: YWW1 -> YD1, downregulated
Row.names

## Sheet: YD1 -> YWW2, upregulated
Row.names

## Sheet: YD1 -> YWW2, downregulated
Row.names

## Sheet: YWW2 -> YD2, upregulated
Row.names

## Sheet: YWW2 -> YD2, downregulated
Row.names

## Sheet: SWW1 -> SD1, upregulated
Row.names

## Sheet: SWW1 -> SD1, downregulated
Row.names

## Sheet: SD1 -> SWW2, upregulated
Row.names

## Sheet: SD1 -> SWW2, downregulated
Row.names

[truncated: 2 more sheets: SWW2 -> SD2, upregulated, SWW2 -> SD2, downregulated]
