# Supplementary material for: Coding and long non-coding RNAs provide evidence of distinct transcriptional reprogramming for two ecotypes of the extremophile plant Eutrema salsugineum undergoing water deficit stress
Source: BMC Genomics. 2020 Jun 8;21:396. doi: 10.1186/s12864-020-06793-7 (PMC7278158; doi:10.1186/s12864-020-06793-7)
Supplement: Supplementary file 4 — Additional file 4 DEG composition of all clusters. [file 12864_2020_6793_MOESM4_ESM.xlsx]

## Sheet: deg_clusts
Cluster	# of DEGs	# of genes in cluster	% of genes that are DE	SD1	SD2	SWW1	SWW2	YD1	YD2	YWW1	YWW2
lightcyan1	121	136	88.9706	NA	NA	NA	0.575641	NA	-0.445569	NA	NA
lightyellow	184	241	76.3485	NA	-0.364546	NA	0.518669	NA	NA	NA	NA
purple	393	525	74.8571	NA	NA	NA	0.426533	NA	NA	NA	NA
pink	444	677	65.5835	NA	NA	NA	NA	NA	-0.425816	0.430765	NA
blue	2008	3311	60.6463	NA	NA	NA	0.664966	NA	NA	NA	NA
darkslateblue	63	115	54.7826	NA	-0.362326	NA	NA	NA	NA	0.699233	NA
turquoise	1756	3415	51.4202	NA	NA	NA	NA	0.568528	0.505311	NA	NA
coral1	42	83	50.6024	NA	0.47936	NA	NA	NA	0.390077	NA	NA
sienna3	79	166	47.5904	NA	NA	0.369764	NA	NA	-0.436369	NA	NA
ivory	62	135	45.9259	NA	NA	NA	NA	0.498793	NA	NA	NA
tan	141	386	36.5285	NA	NA	NA	NA	0.670031	NA	0.382054	NA
salmon4	38	106	35.8491	NA	0.435411	NA	NA	NA	NA	NA	NA
darkgrey	79	228	34.6491	NA	NA	NA	0.451019	NA	NA	NA	NA
navajowhite2	34	101	33.6634	NA	NA	NA	0.591521	NA	NA	NA	NA
floralwhite	45	134	33.5821	NA	NA	NA	NA	NA	NA	NA	NA
black	229	718	31.8942	NA	NA	NA	NA	NA	NA	NA	NA
white	60	195	30.7692	NA	NA	NA	NA	NA	NA	NA	NA
green	429	1417	30.2752	NA	NA	NA	NA	NA	NA	NA	NA
darkgreen	69	234	29.4872	NA	NA	NA	NA	NA	NA	0.553647	NA
lightgreen	76	261	29.1188	NA	NA	NA	NA	NA	NA	NA	NA
yellow	467	1735	26.9164	NA	0.442813	NA	0.360886	NA	NA	-0.41149	-0.415489
violet	46	179	25.6983	NA	NA	NA	NA	NA	0.789412	NA	NA
lightsteelblue1	35	141	24.8227	0.39537	NA	NA	NA	NA	NA	NA	NA
brown	638	2702	23.6121	NA	NA	NA	NA	NA	0.359839	NA	NA
salmon	88	375	23.4667	NA	NA	NA	NA	NA	NA	NA	0.493351
magenta	115	531	21.6573	0.390062	0.356106	0.387338	NA	NA	NA	-0.355397	-0.369809
yellowgreen	33	162	20.3704	NA	NA	NA	NA	NA	NA	NA	NA
cyan	69	359	19.2201	NA	NA	NA	NA	NA	NA	NA	NA
red	203	1129	17.9805	NA	-0.415472	-0.364996	-0.361751	0.456172	0.416744	NA	NA
grey60	43	280	15.3571	NA	NA	NA	NA	0.704201	NA	NA	NA
plum2	17	114	14.9123	NA	NA	NA	NA	NA	NA	NA	NA
greenyellow	62	442	14.0271	NA	NA	0.593553	NA	NA	NA	NA	NA
royalblue	31	236	13.1356	0.552988	NA	NA	NA	NA	NA	NA	NA
darkorange2	17	130	13.0769	NA	NA	NA	NA	NA	NA	NA	0.506227
mediumpurple3	18	145	12.4138	NA	0.542025	NA	NA	NA	NA	NA	NA
darkred	29	236	12.2881	NA	NA	0.664982	NA	NA	NA	NA	NA
bisque4	14	117	11.9658	NA	NA	NA	NA	NA	NA	NA	0.576148
darkorange	24	214	11.215	NA	NA	NA	NA	NA	NA	0.617116	NA
yellow4	5	46	10.8696	0.37679	NA	NA	NA	NA	NA	NA	NA
skyblue3	16	161	9.93789	NA	NA	NA	NA	0.588899	NA	NA	NA
orangered4	13	151	8.60927	NA	NA	NA	NA	NA	0.612474	NA	NA
thistle1	9	108	8.33333	NA	0.489286	NA	NA	NA	NA	NA	NA
coral2	5	62	8.06452	NA	NA	NA	NA	0.397648	NA	NA	NA
lightcyan	23	291	7.90378	NA	NA	NA	NA	0.591848	NA	NA	NA
grey	217	2971	7.30394	NA	NA	NA	-0.619312	NA	NA	NA	NA
darkolivegreen	13	179	7.26257	NA	NA	NA	0.47658	NA	NA	NA	NA
thistle2	8	112	7.14286	NA	0.393597	NA	NA	NA	NA	NA	NA
orange	15	220	6.81818	NA	NA	NA	0.514245	NA	NA	NA	NA
antiquewhite4	5	76	6.57895	NA	NA	NA	NA	NA	NA	0.478684	NA
darkseagreen4	5	84	5.95238	0.543177	NA	NA	NA	NA	NA	NA	NA
plum1	9	158	5.6962	NA	NA	NA	0.465723	NA	NA	NA	NA
honeydew1	5	90	5.55556	NA	NA	NA	NA	NA	NA	NA	0.52055
midnightblue	16	328	4.87805	NA	NA	NA	NA	NA	0.461259	NA	NA
darkmagenta	7	176	3.97727	NA	NA	NA	NA	NA	0.540572	NA	NA
skyblue2	2	51	3.92157	NA	NA	NA	NA	NA	0.642717	NA	NA
lightpink4	3	98	3.06122	0.598606	NA	NA	NA	NA	NA	NA	NA
steelblue	5	182	2.74725	NA	0.435145	NA	NA	NA	NA	NA	NA
plum	1	42	2.38095	NA	NA	NA	NA	NA	NA	NA	NA
paleturquoise	4	180	2.22222	NA	NA	NA	NA	NA	NA	NA	NA
darkturquoise	5	232	2.15517	NA	NA	0.524015	NA	NA	NA	NA	NA
maroon	2	101	1.9802	NA	NA	0.526054	NA	NA	NA	NA	NA
skyblue	3	190	1.57895	NA	NA	0.443189	NA	NA	NA	NA	NA
lavenderblush3	1	92	1.08696	NA	NA	NA	NA	NA	NA	0.500121	NA
palevioletred3	1	101	0.990099	NA	NA	NA	NA	NA	NA	0.465177	NA
saddlebrown	1	186	0.537634	NA	NA	NA	NA	NA	0.441648	NA	NA
brown4	NA	128	NA	NA	NA	NA	0.484445	NA	NA	NA	NA
mediumorchid	NA	60	NA	NA	NA	NA	NA	0.420005	NA	NA	NA
skyblue1	NA	45	NA	NA	NA	NA	NA	NA	NA	NA	NA
