# Supplementary material for: Coding and long non-coding RNAs provide evidence of distinct transcriptional reprogramming for two ecotypes of the extremophile plant Eutrema salsugineum undergoing water deficit stress
Source: BMC Genomics. 2020 Jun 8;21:396. doi: 10.1186/s12864-020-06793-7 (PMC7278158; doi:10.1186/s12864-020-06793-7)
Supplement: Supplementary file 5 — Additional file 5 GO enrichment of selected clusters. [file 12864_2020_6793_MOESM5_ESM.xls]

## Sheet: lightcyan1
GO.ID	Term	Annotated	Significant	Expected	p.adj	Revigo term
GO:0006508	proteolysis	1011	28	9.59	0.00175232	proteolysis
GO:0006559	L-phenylalanine catabolic process	7	3	0.07	0.0249741	L-phenylalanine catabolic process
GO:0043086	negative regulation of catalytic activit...	235	11	2.23	0.0249741	negative regulation of catalytic activity
GO:0044092	negative regulation of molecular functio...	246	11	2.33	0.0249741	negative regulation of catalytic activity
GO:1902222	erythrose 4-phosphate/phosphoenolpyruvat...	7	3	0.07	0.0249741	L-phenylalanine catabolic process

## Sheet: lightyellow
GO.ID	Term	Annotated	Significant	Expected	p.adj	Revigo term
GO:0005975	carbohydrate metabolic process	1050	26	9.44	0.00114529	carbohydrate metabolic process
GO:0005996	monosaccharide metabolic process	206	9	1.85	0.0157753	cellular carbohydrate metabolic process
GO:0006066	alcohol metabolic process	355	13	3.19	0.00426613	cellular ketone metabolic process
GO:0006082	organic acid metabolic process	1100	34	9.89	3.2576e-07	cellular ketone metabolic process
GO:0006520	cellular amino acid metabolic process	485	16	4.36	0.00229363	cellular ketone metabolic process
GO:0006629	lipid metabolic process	891	19	8.01	0.0441903	lipid biosynthetic process
GO:0006631	fatty acid metabolic process	263	12	2.36	0.00156999	cellular ketone metabolic process
GO:0006633	fatty acid biosynthetic process	188	11	1.69	0.000558535	cellular ketone metabolic process
GO:0006793	phosphorus metabolic process	2489	46	22.37	0.000703619	phosphorus metabolic process
GO:0006796	phosphate-containing compound metabolic ...	2431	39	21.85	0.0291559	phosphate-containing compound metabolic process
GO:0008152	metabolic process	12524	143	112.58	0.00408905	metabolic process
GO:0008610	lipid biosynthetic process	456	17	4.1	0.00048977	lipid biosynthetic process
GO:0008652	cellular amino acid biosynthetic process	246	9	2.21	0.0424179	cellular ketone metabolic process
GO:0009058	biosynthetic process	5490	72	49.35	0.0299179	biosynthetic process
GO:0009108	coenzyme biosynthetic process	204	8	1.83	0.0478818	cofactor biosynthetic process
GO:0009225	nucleotide-sugar metabolic process	39	5	0.35	0.00456555	nucleotide-sugar metabolic process
GO:0009308	amine metabolic process	556	18	5	0.00114529	amine metabolic process
GO:0009309	amine biosynthetic process	254	10	2.28	0.0157753	amine metabolic process
GO:0009556	microsporogenesis	29	4	0.26	0.0177646	plant-type sporogenesis
GO:0009987	cellular process	12239	138	110.02	0.0126235	cellular process
GO:0010025	wax biosynthetic process	18	3	0.16	0.0478818	wax biosynthetic process
GO:0010253	UDP-rhamnose biosynthetic process	4	2	0.04	0.0441903	nucleotide-sugar metabolic process
GO:0016053	organic acid biosynthetic process	600	23	5.39	4.19496e-06	cellular ketone metabolic process
GO:0019752	carboxylic acid metabolic process	1034	34	9.29	1.27452e-07	cellular ketone metabolic process
GO:0032787	monocarboxylic acid metabolic process	539	17	4.85	0.00228782	cellular ketone metabolic process
GO:0033478	UDP-rhamnose metabolic process	4	2	0.04	0.0441903	nucleotide-sugar metabolic process
GO:0034293	sexual sporulation	32	4	0.29	0.0240109	plant-type sporogenesis
GO:0042180	cellular ketone metabolic process	942	33	8.47	9.6873e-08	cellular ketone metabolic process
GO:0043436	oxoacid metabolic process	1098	34	9.87	3.2576e-07	cellular ketone metabolic process
GO:0043934	sporulation	32	4	0.29	0.0240109	sporulation
GO:0044106	cellular amine metabolic process	511	17	4.59	0.00139832	amine metabolic process
GO:0044238	primary metabolic process	9453	113	84.98	0.0117426	primary metabolic process
GO:0044255	cellular lipid metabolic process	618	17	5.56	0.00797662	lipid biosynthetic process
GO:0044262	cellular carbohydrate metabolic process	644	19	5.79	0.00184484	cellular carbohydrate metabolic process
GO:0044281	small molecule metabolic process	5302	70	47.66	0.0304213	lipid biosynthetic process
GO:0044283	small molecule biosynthetic process	1319	35	11.86	5.28789e-06	cellular ketone metabolic process
GO:0046394	carboxylic acid biosynthetic process	599	23	5.38	4.19496e-06	cellular ketone metabolic process
GO:0048236	plant-type sporogenesis	32	4	0.29	0.0240109	plant-type sporogenesis
GO:0051186	cofactor metabolic process	450	13	4.05	0.027539	cofactor metabolic process
GO:0051188	cofactor biosynthetic process	306	12	2.75	0.00435374	cofactor biosynthetic process
GO:0055114	oxidation-reduction process	1657	29	14.9	0.043809	lipid biosynthetic process
GO:0071704	organic substance metabolic process	9962	120	89.55	0.00409718	organic substance metabolic process
GO:0072330	monocarboxylic acid biosynthetic process	338	13	3.04	0.00311322	cellular ketone metabolic process
GO:1901135	carbohydrate derivative metabolic proces...	1102	22	9.91	0.0424179	carbohydrate derivative metabolic process
GO:1901137	carbohydrate derivative biosynthetic pro...	419	12	3.77	0.043809	nucleotide-sugar metabolic process
GO:1901564	organonitrogen compound metabolic proces...	5448	72	48.97	0.0254574	organonitrogen compound metabolic process
GO:1901566	organonitrogen compound biosynthetic pro...	1887	35	16.96	0.00577787	amine metabolic process
GO:1901576	organic substance biosynthetic process	5336	71	47.97	0.0240436	lipid biosynthetic process
GO:1901615	organic hydroxy compound metabolic proce...	450	15	4.05	0.00348677	organic hydroxy compound metabolic process

## Sheet: purple
GO.ID	Term	Annotated	Significant	Expected	p.adj	Revigo term
GO:0000076	DNA replication checkpoint	2	2	0.04	0.0145961	cell cycle process
GO:0000084	mitotic S phase	5	3	0.1	0.00343183	cell cycle phase
GO:0000086	G2/M transition of mitotic cell cycle	17	4	0.33	0.0116821	cell cycle process
GO:0000278	mitotic cell cycle	125	12	2.4	0.000335371	cell cycle process
GO:0000279	M phase	118	12	2.27	0.000188638	cell cycle phase
GO:0000724	double-strand break repair via homologou...	25	4	0.48	0.041447	DNA replication
GO:0000725	recombinational repair	25	4	0.48	0.041447	DNA replication
GO:0006139	nucleobase-containing compound metabolic...	3963	130	76.17	1.54667e-08	cellular amide metabolic process
GO:0006168	adenine salvage	5	3	0.1	0.00343183	translation
GO:0006259	DNA metabolic process	501	72	9.63	6.63003e-38	DNA metabolic process
GO:0006260	DNA replication	139	33	2.67	6.05506e-24	DNA replication
GO:0006261	DNA-dependent DNA replication	73	20	1.4	1.15556e-15	DNA replication
GO:0006268	DNA unwinding involved in DNA replicatio...	9	7	0.17	3.42839e-09	DNA replication
GO:0006269	DNA replication, synthesis of RNA primer	3	3	0.06	0.000426814	DNA replication
GO:0006270	DNA replication initiation	12	10	0.23	7.23675e-14	DNA replication
GO:0006271	DNA strand elongation involved in DNA re...	3	2	0.06	0.037443	DNA replication
GO:0006275	regulation of DNA replication	23	5	0.44	0.00343183	DNA replication
GO:0006281	DNA repair	218	18	4.19	1.733e-05	DNA replication
GO:0006302	double-strand break repair	42	6	0.81	0.00681806	DNA replication
GO:0006310	DNA recombination	92	10	1.77	0.000644478	DNA replication
GO:0006323	DNA packaging	76	21	1.46	1.98337e-16	DNA conformation change
GO:0006325	chromatin organization	245	23	4.71	3.98815e-08	protein-DNA complex assembly
GO:0006333	chromatin assembly or disassembly	81	21	1.56	6.62432e-16	protein-DNA complex assembly
GO:0006334	nucleosome assembly	67	20	1.29	2.16607e-16	protein-DNA complex assembly
GO:0006412	translation	673	70	12.94	4.41892e-28	translation
GO:0006414	translational elongation	63	9	1.21	0.00019453	translation
GO:0006457	protein folding	264	14	5.07	0.0235626	protein folding
GO:0006518	peptide metabolic process	706	70	13.57	4.35518e-27	translation
GO:0006725	cellular aromatic compound metabolic pro...	4411	142	84.78	5.95307e-09	cellular aromatic compound metabolic process
GO:0006779	porphyrin-containing compound biosynthet...	65	7	1.25	0.0113032	translation
GO:0006807	nitrogen compound metabolic process	8259	247	158.75	3.52002e-15	nitrogen compound metabolic process
GO:0006974	cellular response to DNA damage stimulus	228	20	4.38	1.50452e-06	cellular response to DNA damage stimulus
GO:0006996	organelle organization	887	56	17.05	7.83872e-13	DNA conformation change
GO:0007049	cell cycle	368	31	7.07	8.00887e-10	cell cycle
GO:0007346	regulation of mitotic cell cycle	41	6	0.79	0.00607303	cell cycle process
GO:0008152	metabolic process	12524	304	240.73	1.13856e-07	metabolic process
GO:0008156	negative regulation of DNA replication	8	3	0.15	0.0145961	DNA replication
GO:0008283	cell proliferation	100	9	1.92	0.00650171	cell proliferation
GO:0009058	biosynthetic process	5490	187	105.52	2.1968e-15	biosynthetic process
GO:0009059	macromolecule biosynthetic process	3560	133	68.43	8.44224e-13	translation
GO:0009112	nucleobase metabolic process	22	4	0.42	0.0269495	translation
GO:0009113	purine nucleobase biosynthetic process	10	3	0.19	0.0271088	translation
GO:0009262	deoxyribonucleotide metabolic process	10	3	0.19	0.0271088	translation
GO:0009657	plastid organization	164	16	3.15	8.57684e-06	DNA conformation change
GO:0009658	chloroplast organization	112	9	2.15	0.0135378	DNA conformation change
GO:0009668	plastid membrane organization	31	5	0.6	0.012575	DNA conformation change
GO:0009790	embryo development	590	23	11.34	0.0399279	embryo development
GO:0009987	cellular process	12239	301	235.25	3.11591e-08	cellular process
GO:0010027	thylakoid membrane organization	31	5	0.6	0.012575	DNA conformation change
GO:0010190	cytochrome b6f complex assembly	8	3	0.15	0.0145961	protein-DNA complex assembly
GO:0010389	regulation of G2/M transition of mitotic...	16	4	0.31	0.00955828	cell cycle process
GO:0010467	gene expression	3254	109	62.55	2.18938e-07	cellular macromolecule metabolic process
GO:0010564	regulation of cell cycle process	56	8	1.08	0.000644478	cell cycle process
GO:0010948	negative regulation of cell cycle proces...	13	4	0.25	0.00415439	cell cycle process
GO:0010972	negative regulation of G2/M transition o...	2	2	0.04	0.0145961	cell cycle process
GO:0015979	photosynthesis	216	18	4.15	1.53423e-05	photosynthesis
GO:0016043	cellular component organization	1548	69	29.75	5.62564e-09	DNA conformation change
GO:0019538	protein metabolic process	4008	111	77.04	0.00162033	cellular macromolecule metabolic process
GO:0022402	cell cycle process	277	25	5.32	1.70709e-08	cell cycle process
GO:0022403	cell cycle phase	146	16	2.81	1.71762e-06	cell cycle phase
GO:0022607	cellular component assembly	410	31	7.88	1.05241e-08	protein-DNA complex assembly
GO:0022613	ribonucleoprotein complex biogenesis	204	21	3.92	4.17361e-08	protein-DNA complex assembly
GO:0022616	DNA strand elongation	3	2	0.06	0.037443	DNA replication
GO:0031497	chromatin assembly	70	21	1.35	3.7221e-17	protein-DNA complex assembly
GO:0031507	heterochromatin assembly	5	3	0.1	0.00343183	DNA conformation change
GO:0031570	DNA integrity checkpoint	3	2	0.06	0.037443	cell cycle process
GO:0032392	DNA geometric change	36	9	0.69	1.50435e-06	DNA conformation change
GO:0032508	DNA duplex unwinding	36	9	0.69	1.50435e-06	DNA conformation change
GO:0032544	plastid translation	2	2	0.04	0.0145961	DNA conformation change
GO:0033014	tetrapyrrole biosynthetic process	69	7	1.33	0.0145961	translation
GO:0033554	cellular response to stress	550	23	10.57	0.0171507	cellular response to DNA damage stimulus
GO:0034622	cellular protein-containing complex asse...	265	30	5.09	9.41967e-13	protein-DNA complex assembly
GO:0034641	cellular nitrogen compound metabolic pro...	5096	210	97.95	1.38163e-28	cellular amide metabolic process
GO:0034645	cellular macromolecule biosynthetic proc...	3540	133	68.04	5.78755e-13	translation
GO:0034728	nucleosome organization	67	20	1.29	2.16607e-16	protein-DNA complex assembly
GO:0042254	ribosome biogenesis	194	21	3.73	1.73963e-08	protein-DNA complex assembly
GO:0043043	peptide biosynthetic process	678	70	13.03	5.26746e-28	translation
GO:0043096	purine nucleobase salvage	5	3	0.1	0.00343183	translation
GO:0043101	purine-containing compound salvage	7	3	0.13	0.0108015	translation
GO:0043170	macromolecule metabolic process	7165	211	137.72	3.71439e-11	macromolecule metabolic process
GO:0043603	cellular amide metabolic process	786	71	15.11	4.50108e-25	cellular amide metabolic process
GO:0043604	amide biosynthetic process	712	71	13.69	1.35957e-27	translation
GO:0043933	protein-containing complex subunit organ...	314	32	6.04	2.18836e-12	DNA conformation change
GO:0044085	cellular component biogenesis	719	52	13.82	4.28634e-14	DNA conformation change
GO:0044237	cellular metabolic process	9401	266	180.7	8.80348e-14	cellular metabolic process
GO:0044238	primary metabolic process	9453	253	181.7	1.0982e-09	primary metabolic process
GO:0044249	cellular biosynthetic process	5312	184	102.1	9.00853e-16	translation
GO:0044260	cellular macromolecule metabolic process	6485	204	124.65	1.47862e-13	cellular macromolecule metabolic process
GO:0044267	cellular protein metabolic process	3473	105	66.76	6.83529e-05	translation
GO:0044271	cellular nitrogen compound biosynthetic ...	3857	140	74.14	1.15127e-12	translation
GO:0044281	small molecule metabolic process	5302	155	101.91	5.46506e-07	small molecule biosynthetic process
GO:0044283	small molecule biosynthetic process	1319	43	25.35	0.0198203	small molecule biosynthetic process
GO:0044839	cell cycle G2/M phase transition	17	4	0.33	0.0116821	cell cycle process
GO:0044848	biological phase	146	16	2.81	1.71762e-06	biological phase
GO:0045036	protein targeting to chloroplast	34	5	0.65	0.0170794	protein targeting to chloroplast
GO:0046083	adenine metabolic process	5	3	0.1	0.00343183	translation
GO:0046084	adenine biosynthetic process	5	3	0.1	0.00343183	translation
GO:0046112	nucleobase biosynthetic process	17	4	0.33	0.0116821	translation
GO:0046483	heterocycle metabolic process	4249	141	81.67	8.52372e-10	heterocycle metabolic process
GO:0051052	regulation of DNA metabolic process	47	8	0.9	0.00018304	DNA replication
GO:0051053	negative regulation of DNA metabolic pro...	16	5	0.31	0.00056168	DNA replication
GO:0051276	chromosome organization	363	36	6.98	1.41481e-13	DNA conformation change
GO:0051320	S phase	5	3	0.1	0.00343183	cell cycle phase
GO:0051321	meiotic cell cycle	112	9	2.15	0.0135378	cell cycle process
GO:0051325	interphase	33	6	0.63	0.00194365	cell cycle phase
GO:0051327	meiotic M phase	71	7	1.36	0.0165935	cell cycle phase
GO:0051329	mitotic interphase	32	6	0.62	0.00163732	cell cycle phase
GO:0051726	regulation of cell cycle	143	14	2.75	4.81489e-05	cell cycle process
GO:0055086	nucleobase-containing small molecule met...	866	30	16.65	0.0493282	small molecule biosynthetic process
GO:0065003	protein-containing complex assembly	288	30	5.54	8.02609e-12	protein-DNA complex assembly
GO:0065004	protein-DNA complex assembly	71	21	1.36	4.39383e-17	protein-DNA complex assembly
GO:0070828	heterochromatin organization	5	3	0.1	0.00343183	protein-DNA complex assembly
GO:0071103	DNA conformation change	128	30	2.46	1.69568e-21	DNA conformation change
GO:0071704	organic substance metabolic process	9962	266	191.48	1.75315e-10	organic substance metabolic process
GO:0071824	protein-DNA complex subunit organization	71	21	1.36	4.39383e-17	protein-DNA complex assembly
GO:0071840	cellular component organization or bioge...	1858	89	35.71	1.14172e-13	cellular component organization or biogenesis
GO:0072596	establishment of protein localization to...	34	5	0.65	0.0170794	protein targeting to chloroplast
GO:0072598	protein localization to chloroplast	34	5	0.65	0.0170794	protein targeting to chloroplast
GO:0090304	nucleic acid metabolic process	3190	109	61.32	7.35501e-08	cellular amide metabolic process
GO:0098762	meiotic cell cycle phase	71	7	1.36	0.0165935	cell cycle phase
GO:0098763	mitotic cell cycle phase	71	10	1.36	6.67711e-05	cell cycle phase
GO:1901360	organic cyclic compound metabolic proces...	4501	144	86.51	6.24101e-09	organic cyclic compound metabolic process
GO:1901564	organonitrogen compound metabolic proces...	5448	156	104.72	1.83989e-06	cellular amide metabolic process
GO:1901566	organonitrogen compound biosynthetic pro...	1887	105	36.27	4.63975e-21	translation
GO:1901576	organic substance biosynthetic process	5336	186	102.56	2.8438e-16	translation
GO:1901987	regulation of cell cycle phase transitio...	22	4	0.42	0.0269495	cell cycle process
GO:1901990	regulation of mitotic cell cycle phase t...	22	4	0.42	0.0269495	cell cycle process
GO:1902749	regulation of cell cycle G2/M phase tran...	16	4	0.31	0.00955828	cell cycle process
GO:1902750	negative regulation of cell cycle G2/M p...	2	2	0.04	0.0145961	cell cycle process
GO:1903047	mitotic cell cycle process	81	7	1.56	0.0332577	cell cycle process
GO:2000104	negative regulation of DNA-dependent DNA...	8	3	0.15	0.0145961	DNA replication

## Sheet: pink
GO.ID	Term	Annotated	Significant	Expected	p.adj	Revigo term
GO:0000079	regulation of cyclin-dependent protein s...	46	8	1.13	0.001268	regulation of cell cycle
GO:0000086	G2/M transition of mitotic cell cycle	17	6	0.42	0.000274962	regulation of cell cycle
GO:0000087	mitotic M phase	40	7	0.99	0.00333855	mitotic cell cycle phase
GO:0000278	mitotic cell cycle	125	15	3.08	8.20933e-05	regulation of cell cycle
GO:0000279	M phase	118	12	2.91	0.0025927	mitotic cell cycle phase
GO:0000413	protein peptidyl-prolyl isomerization	55	9	1.36	0.000740756	peptidyl-cysteine modification
GO:0001932	regulation of protein phosphorylation	72	8	1.77	0.0176395	regulation of cell cycle
GO:0005996	monosaccharide metabolic process	206	15	5.08	0.0102979	vitamin biosynthetic process
GO:0006091	generation of precursor metabolites and ...	334	51	8.23	1.63782e-22	generation of precursor metabolites and energy
GO:0006164	purine nucleotide biosynthetic process	170	12	4.19	0.042402	vitamin biosynthetic process
GO:0006732	coenzyme metabolic process	286	18	7.05	0.0144346	cofactor biosynthetic process
GO:0006733	oxidoreduction coenzyme metabolic proces...	123	10	3.03	0.0391364	cofactor biosynthetic process
GO:0006754	ATP biosynthetic process	130	12	3.2	0.00574824	vitamin biosynthetic process
GO:0006766	vitamin metabolic process	70	9	1.73	0.00355676	vitamin biosynthetic process
GO:0006775	fat-soluble vitamin metabolic process	19	4	0.47	0.042402	vitamin biosynthetic process
GO:0006778	porphyrin-containing compound metabolic ...	91	10	2.24	0.005265	cofactor biosynthetic process
GO:0006779	porphyrin-containing compound biosynthet...	65	9	1.6	0.00229805	cofactor biosynthetic process
GO:0006928	movement of cell or subcellular componen...	104	16	2.56	2.3645e-06	movement of cell or subcellular component
GO:0006996	organelle organization	887	42	21.86	0.00329274	plastid organization
GO:0007017	microtubule-based process	143	22	3.52	6.49032e-09	microtubule-based process
GO:0007018	microtubule-based movement	82	16	2.02	9.98313e-08	microtubule-based movement
GO:0007049	cell cycle	368	33	9.07	1.08225e-07	cell cycle
GO:0007088	regulation of mitotic nuclear division	7	3	0.17	0.0210893	regulation of cell cycle
GO:0007093	mitotic cell cycle checkpoint	9	3	0.22	0.0427891	regulation of cell cycle
GO:0007346	regulation of mitotic cell cycle	41	8	1.01	0.000636446	regulation of cell cycle
GO:0007349	cellularization	7	3	0.17	0.0210893	cellularization
GO:0009108	coenzyme biosynthetic process	204	15	5.03	0.00940493	cofactor biosynthetic process
GO:0009110	vitamin biosynthetic process	70	9	1.73	0.00355676	vitamin biosynthetic process
GO:0009124	nucleoside monophosphate biosynthetic pr...	160	12	3.94	0.0273725	vitamin biosynthetic process
GO:0009127	purine nucleoside monophosphate biosynth...	148	12	3.65	0.0149921	vitamin biosynthetic process
GO:0009142	nucleoside triphosphate biosynthetic pro...	139	12	3.43	0.00940493	vitamin biosynthetic process
GO:0009145	purine nucleoside triphosphate biosynthe...	136	12	3.35	0.00812047	vitamin biosynthetic process
GO:0009152	purine ribonucleotide biosynthetic proce...	166	12	4.09	0.0370748	vitamin biosynthetic process
GO:0009156	ribonucleoside monophosphate biosyntheti...	154	12	3.8	0.020229	vitamin biosynthetic process
GO:0009168	purine ribonucleoside monophosphate bios...	148	12	3.65	0.0149921	vitamin biosynthetic process
GO:0009201	ribonucleoside triphosphate biosynthetic...	136	12	3.35	0.00812047	vitamin biosynthetic process
GO:0009206	purine ribonucleoside triphosphate biosy...	136	12	3.35	0.00812047	vitamin biosynthetic process
GO:0009314	response to radiation	622	39	15.33	3.26784e-05	response to light stimulus
GO:0009416	response to light stimulus	605	38	14.91	3.89726e-05	response to light stimulus
GO:0009628	response to abiotic stimulus	1742	68	42.94	0.00688643	response to abiotic stimulus
GO:0009637	response to blue light	56	9	1.38	0.000837412	response to light stimulus
GO:0009657	plastid organization	164	16	4.04	0.000369121	plastid organization
GO:0009658	chloroplast organization	112	12	2.76	0.0017368	plastid organization
GO:0009765	photosynthesis, light harvesting	34	16	0.84	2.42025e-14	photosynthesis, light reaction
GO:0009767	photosynthetic electron transport chain	60	14	1.48	9.98313e-08	photosynthesis, light reaction
GO:0009773	photosynthetic electron transport in pho...	17	4	0.42	0.0287514	photosynthesis, light reaction
GO:0010109	regulation of photosynthesis	31	8	0.76	9.9039e-05	photosynthesis, light reaction
GO:0010114	response to red light	65	9	1.6	0.00229805	response to light stimulus
GO:0010196	nonphotochemical quenching	6	3	0.15	0.0142745	response to light stimulus
GO:0010205	photoinhibition	12	5	0.3	0.000636446	photosynthesis, light reaction
GO:0010207	photosystem II assembly	20	7	0.49	6.19435e-05	photosynthesis, light reaction
GO:0010218	response to far red light	50	9	1.23	0.000369121	response to light stimulus
GO:0010389	regulation of G2/M transition of mitotic...	16	5	0.39	0.00234186	regulation of cell cycle
GO:0010564	regulation of cell cycle process	56	10	1.38	0.000143014	regulation of cell cycle
GO:0010583	response to cyclopentenone	35	7	0.86	0.0016489	response to cyclopentenone
GO:0015977	carbon fixation	21	6	0.52	0.000837412	carbon fixation
GO:0015979	photosynthesis	216	61	5.32	2.05631e-43	photosynthesis
GO:0015985	energy coupled proton transport, down el...	31	5	0.76	0.0370748	energy coupled proton transport, down electrochemical gradient
GO:0015986	ATP synthesis coupled proton transport	31	5	0.76	0.0370748	vitamin biosynthetic process
GO:0015994	chlorophyll metabolic process	66	9	1.63	0.00247106	cofactor biosynthetic process
GO:0015995	chlorophyll biosynthetic process	45	8	1.11	0.0011615	cofactor biosynthetic process
GO:0016043	cellular component organization	1548	60	38.15	0.0162899	plastid organization
GO:0016572	histone phosphorylation	5	3	0.12	0.00812047	histone phosphorylation
GO:0017014	protein nitrosylation	16	6	0.39	0.000193058	protein nitrosylation
GO:0018119	peptidyl-cysteine S-nitrosylation	16	6	0.39	0.000193058	peptidyl-cysteine modification
GO:0018193	peptidyl-amino acid modification	219	16	5.4	0.00688643	regulation of protein modification process
GO:0018198	peptidyl-cysteine modification	18	6	0.44	0.000369121	peptidyl-cysteine modification
GO:0018208	peptidyl-proline modification	69	9	1.7	0.00331866	peptidyl-cysteine modification
GO:0019220	regulation of phosphate metabolic proces...	142	12	3.5	0.0110803	regulation of cell cycle
GO:0019253	reductive pentose-phosphate cycle	11	4	0.27	0.00644297	photosynthesis, light reaction
GO:0019684	photosynthesis, light reaction	131	38	3.23	8.6947e-27	photosynthesis, light reaction
GO:0019685	photosynthesis, dark reaction	12	4	0.3	0.00862578	photosynthesis, light reaction
GO:0022402	cell cycle process	277	23	6.83	8.20933e-05	regulation of cell cycle
GO:0022403	cell cycle phase	146	17	3.6	3.26784e-05	mitotic cell cycle phase
GO:0022900	electron transport chain	105	16	2.59	2.47895e-06	photosynthesis, light reaction
GO:0031399	regulation of protein modification proce...	91	11	2.24	0.001268	regulation of protein modification process
GO:0033013	tetrapyrrole metabolic process	92	10	2.27	0.005695	tetrapyrrole metabolic process
GO:0033014	tetrapyrrole biosynthetic process	69	9	1.7	0.00331866	cofactor biosynthetic process
GO:0035303	regulation of dephosphorylation	9	3	0.22	0.0427891	regulation of protein modification process
GO:0035304	regulation of protein dephosphorylation	9	3	0.22	0.0427891	regulation of protein modification process
GO:0042181	ketone biosynthetic process	26	5	0.64	0.017559	cofactor biosynthetic process
GO:0042325	regulation of phosphorylation	81	9	2	0.00938087	regulation of cell cycle
GO:0042362	fat-soluble vitamin biosynthetic process	19	4	0.47	0.042402	vitamin biosynthetic process
GO:0042440	pigment metabolic process	147	11	3.62	0.042402	pigment metabolic process
GO:0042548	regulation of photosynthesis, light reac...	22	8	0.54	1.02661e-05	photosynthesis, light reaction
GO:0042549	photosystem II stabilization	8	5	0.2	8.20933e-05	photosynthesis, light reaction
GO:0043155	negative regulation of photosynthesis, l...	12	5	0.3	0.000636446	photosynthesis, light reaction
GO:0043467	regulation of generation of precursor me...	23	8	0.57	1.43021e-05	photosynthesis, light reaction
GO:0043549	regulation of kinase activity	70	8	1.73	0.0149921	regulation of cell cycle
GO:0044770	cell cycle phase transition	27	8	0.67	4.02043e-05	regulation of cell cycle
GO:0044772	mitotic cell cycle phase transition	27	8	0.67	4.02043e-05	regulation of cell cycle
GO:0044839	cell cycle G2/M phase transition	17	6	0.42	0.000274962	regulation of cell cycle
GO:0044848	biological phase	146	17	3.6	3.26784e-05	biological phase
GO:0045859	regulation of protein kinase activity	70	8	1.73	0.0149921	regulation of cell cycle
GO:0051174	regulation of phosphorus metabolic proce...	142	12	3.5	0.0110803	regulation of phosphorus metabolic process
GO:0051186	cofactor metabolic process	450	29	11.09	0.000359489	cofactor metabolic process
GO:0051188	cofactor biosynthetic process	306	25	7.54	4.02043e-05	cofactor biosynthetic process
GO:0051325	interphase	33	7	0.81	0.00118436	mitotic cell cycle phase
GO:0051329	mitotic interphase	32	7	0.79	0.00099474	mitotic cell cycle phase
GO:0051338	regulation of transferase activity	74	8	1.82	0.020844	regulation of transferase activity
GO:0051726	regulation of cell cycle	143	19	3.52	1.24345e-06	regulation of cell cycle
GO:0055114	oxidation-reduction process	1657	74	40.84	8.37916e-05	oxidation-reduction process
GO:0071900	regulation of protein serine/threonine k...	57	8	1.4	0.00481912	regulation of cell cycle
GO:0072524	pyridine-containing compound metabolic p...	125	10	3.08	0.042402	tetrapyrrole metabolic process
GO:0098763	mitotic cell cycle phase	71	13	1.75	6.19432e-06	mitotic cell cycle phase
GO:1901661	quinone metabolic process	25	5	0.62	0.0149921	cofactor biosynthetic process
GO:1901663	quinone biosynthetic process	25	5	0.62	0.0149921	cofactor biosynthetic process
GO:1901987	regulation of cell cycle phase transitio...	22	7	0.54	9.9039e-05	regulation of cell cycle
GO:1901990	regulation of mitotic cell cycle phase t...	22	7	0.54	9.9039e-05	regulation of cell cycle
GO:1902749	regulation of cell cycle G2/M phase tran...	16	5	0.39	0.00234186	regulation of cell cycle
GO:1903047	mitotic cell cycle process	81	11	2	0.000528251	regulation of cell cycle
GO:1904029	regulation of cyclin-dependent protein k...	46	8	1.13	0.001268	regulation of cell cycle
GO:1905156	negative regulation of photosynthesis	15	5	0.37	0.00176504	photosynthesis, light reaction
GO:1990066	energy quenching	6	3	0.15	0.0142745	response to light stimulus

## Sheet: blue
GO.ID	Term	Annotated	Significant	Expected	p.adj	Revigo term
GO:0006139	nucleobase-containing compound metabolic...	3963	631	488.23	8.61243e-12	cellular amide metabolic process
GO:0006259	DNA metabolic process	501	88	61.72	0.00800937	DNA metabolic process
GO:0006281	DNA repair	218	42	26.86	0.0353882	DNA replication
GO:0006412	translation	673	331	82.91	6.59129e-122	translation
GO:0006414	translational elongation	63	34	7.76	1.40972e-13	translation
GO:0006457	protein folding	264	60	32.52	4.91276e-05	protein folding
GO:0006518	peptide metabolic process	706	334	86.98	2.18391e-117	translation
GO:0006725	cellular aromatic compound metabolic pro...	4411	658	543.43	3.01719e-07	cellular aromatic compound metabolic process
GO:0006807	nitrogen compound metabolic process	8259	1310	1017.49	2.65251e-30	nitrogen compound metabolic process
GO:0006996	organelle organization	887	180	109.28	2.58003e-10	DNA conformation change
GO:0008152	metabolic process	12524	1671	1542.93	9.05423e-06	metabolic process
GO:0009058	biosynthetic process	5490	910	676.36	4.52507e-24	biosynthetic process
GO:0009059	macromolecule biosynthetic process	3560	608	438.58	1.92491e-17	translation
GO:0009112	nucleobase metabolic process	22	9	2.71	0.0141887	translation
GO:0009790	embryo development	590	130	72.69	8.73324e-10	embryo development
GO:0009987	cellular process	12239	1750	1507.82	1.7175e-19	cellular process
GO:0010467	gene expression	3254	640	400.89	7.81279e-36	cellular macromolecule metabolic process
GO:0016043	cellular component organization	1548	266	190.71	2.23811e-07	DNA conformation change
GO:0019538	protein metabolic process	4008	681	493.78	2.05806e-19	cellular macromolecule metabolic process
GO:0022607	cellular component assembly	410	72	50.51	0.0216645	protein-DNA complex assembly
GO:0022613	ribonucleoprotein complex biogenesis	204	125	25.13	4.44114e-59	protein-DNA complex assembly
GO:0034622	cellular protein-containing complex asse...	265	54	32.65	0.00295873	protein-DNA complex assembly
GO:0034641	cellular nitrogen compound metabolic pro...	5096	982	627.82	1.31883e-56	cellular amide metabolic process
GO:0034645	cellular macromolecule biosynthetic proc...	3540	605	436.12	1.96724e-17	translation
GO:0042254	ribosome biogenesis	194	125	23.9	9.33279e-63	protein-DNA complex assembly
GO:0043043	peptide biosynthetic process	678	332	83.53	6.95764e-122	translation
GO:0043170	macromolecule metabolic process	7165	1106	882.71	4.61627e-19	macromolecule metabolic process
GO:0043603	cellular amide metabolic process	786	347	96.83	4.0609e-111	cellular amide metabolic process
GO:0043604	amide biosynthetic process	712	339	87.72	3.66917e-120	translation
GO:0043933	protein-containing complex subunit organ...	314	65	38.68	0.000434101	DNA conformation change
GO:0044085	cellular component biogenesis	719	208	88.58	2.99734e-31	DNA conformation change
GO:0044237	cellular metabolic process	9401	1413	1158.18	4.31387e-22	cellular metabolic process
GO:0044238	primary metabolic process	9453	1423	1164.59	1.13553e-22	primary metabolic process
GO:0044249	cellular biosynthetic process	5312	886	654.43	3.99841e-24	translation
GO:0044260	cellular macromolecule metabolic process	6485	1021	798.94	7.59244e-20	cellular macromolecule metabolic process
GO:0044267	cellular protein metabolic process	3473	616	427.87	1.19965e-21	translation
GO:0044271	cellular nitrogen compound biosynthetic ...	3857	757	475.17	1.31107e-43	translation
GO:0044281	small molecule metabolic process	5302	813	653.2	5.36773e-12	small molecule biosynthetic process
GO:0044283	small molecule biosynthetic process	1319	253	162.5	9.07794e-12	small molecule biosynthetic process
GO:0046112	nucleobase biosynthetic process	17	9	2.09	0.00152185	translation
GO:0046483	heterocycle metabolic process	4249	659	523.47	3.43021e-10	heterocycle metabolic process
GO:0051276	chromosome organization	363	65	44.72	0.0220342	DNA conformation change
GO:0055086	nucleobase-containing small molecule met...	866	210	106.69	9.59344e-21	small molecule biosynthetic process
GO:0065003	protein-containing complex assembly	288	59	35.48	0.00133905	protein-DNA complex assembly
GO:0071704	organic substance metabolic process	9962	1456	1227.3	1.24418e-17	organic substance metabolic process
GO:0071840	cellular component organization or bioge...	1858	394	228.9	4.14891e-27	cellular component organization or biogenesis
GO:0090304	nucleic acid metabolic process	3190	447	393	0.0210684	cellular amide metabolic process
GO:1901360	organic cyclic compound metabolic proces...	4501	671	554.51	2.27601e-07	organic cyclic compound metabolic process
GO:1901564	organonitrogen compound metabolic proces...	5448	949	671.18	7.57548e-34	cellular amide metabolic process
GO:1901566	organonitrogen compound biosynthetic pro...	1887	496	232.47	3.30275e-64	translation
GO:1901576	organic substance biosynthetic process	5336	888	657.38	6.64595e-24	translation

## Sheet: turquoise
GO.ID	Term	Annotated	Significant	Expected	p.adj	Revigo term
GO:0001101	response to acid chemical	943	158	117.86	0.0102154	response to water deprivation
GO:0006470	protein dephosphorylation	98	29	12.25	0.00243805	protein dephosphorylation
GO:0006635	fatty acid beta-oxidation	36	15	4.5	0.00384701	cellular lipid catabolic process
GO:0006787	porphyrin-containing compound catabolic ...	20	9	2.5	0.0396726	cellular lipid catabolic process
GO:0006810	transport	2023	323	252.83	0.00120047	peptide transport
GO:0007033	vacuole organization	23	10	2.87	0.0312402	vacuole organization
GO:0007264	small GTPase mediated signal transductio...	148	36	18.5	0.00972549	small GTPase mediated signal transduction
GO:0008104	protein localization	535	95	66.86	0.0329976	peptide transport
GO:0009062	fatty acid catabolic process	42	16	5.25	0.00563555	cellular lipid catabolic process
GO:0009269	response to desiccation	20	10	2.5	0.00930252	response to water deprivation
GO:0009414	response to water deprivation	270	63	33.74	0.00120047	response to water deprivation
GO:0009415	response to water	278	63	34.74	0.00120047	response to water deprivation
GO:0009628	response to abiotic stimulus	1742	273	217.71	0.00612894	response to abiotic stimulus
GO:0009737	response to abscisic acid	447	86	55.87	0.00600884	response to water deprivation
GO:0010035	response to inorganic substance	891	153	111.36	0.00563555	response to water deprivation
GO:0015031	protein transport	498	92	62.24	0.011174	peptide transport
GO:0015833	peptide transport	576	111	71.99	0.00120047	peptide transport
GO:0015996	chlorophyll catabolic process	16	8	2	0.0371478	cellular lipid catabolic process
GO:0016042	lipid catabolic process	89	27	11.12	0.00275937	cellular lipid catabolic process
GO:0016054	organic acid catabolic process	125	33	15.62	0.00523716	cellular lipid catabolic process
GO:0016192	vesicle-mediated transport	316	69	39.49	0.00120047	nitrogen compound transport
GO:0019395	fatty acid oxidation	40	15	5	0.00930252	cellular lipid catabolic process
GO:0033015	tetrapyrrole catabolic process	20	9	2.5	0.0396726	cellular lipid catabolic process
GO:0034440	lipid oxidation	45	17	5.62	0.00451272	cellular lipid catabolic process
GO:0042886	amide transport	584	112	72.99	0.00120047	peptide transport
GO:0043562	cellular response to nitrogen levels	16	8	2	0.0371478	cellular response to nitrogen levels
GO:0044242	cellular lipid catabolic process	76	25	9.5	0.00145534	cellular lipid catabolic process
GO:0045184	establishment of protein localization	502	93	62.74	0.0099046	peptide transport
GO:0046149	pigment catabolic process	16	8	2	0.0371478	cellular lipid catabolic process
GO:0046395	carboxylic acid catabolic process	125	33	15.62	0.00523716	cellular lipid catabolic process
GO:0048193	Golgi vesicle transport	85	24	10.62	0.0120551	nitrogen compound transport
GO:0051179	localization	2116	329	264.46	0.00324366	localization
GO:0051234	establishment of localization	2038	325	254.71	0.00120047	peptide transport
GO:0071702	organic substance transport	931	153	116.36	0.0305184	peptide transport
GO:0071705	nitrogen compound transport	736	136	91.98	0.00120047	nitrogen compound transport
GO:0072329	monocarboxylic acid catabolic process	56	19	7	0.00600884	cellular lipid catabolic process
GO:0097305	response to alcohol	448	86	55.99	0.00612894	response to water deprivation

## Sheet: coral1
GO.ID	Term	Annotated	Significant	Expected	p.adj	Revigo term
GO:0000103	sulfate assimilation	15	3	0.04	0.0228788	sulfate assimilation
GO:0006790	sulfur compound metabolic process	279	7	0.83	0.0228788	sulfur compound metabolic process
GO:0006791	sulfur utilization	3	2	0.01	0.0228788	sulfur utilization
GO:0006792	regulation of sulfur utilization	3	2	0.01	0.0228788	regulation of sulfur utilization
GO:0006820	anion transport	229	6	0.68	0.0393508	sulfur compound transport
GO:0008272	sulfate transport	12	3	0.04	0.0228788	sulfur compound transport
GO:0072348	sulfur compound transport	21	3	0.06	0.0236296	sulfur compound transport
