# Supplementary material for: Coding and long non-coding RNAs provide evidence of distinct transcriptional reprogramming for two ecotypes of the extremophile plant Eutrema salsugineum undergoing water deficit stress
Source: BMC Genomics. 2020 Jun 8;21:396. doi: 10.1186/s12864-020-06793-7 (PMC7278158; doi:10.1186/s12864-020-06793-7)
Supplement: Supplementary file 6 — Additional file 6 New Eutrema salsugineum genome annotation containing XLOCs identified by Champigny et al. [25] and novel DLOCs identified in this study. File is set up in same column order as.gtf format. [file 12864_2020_6793_MOESM6_ESM.xls]

## Sheet: FileS6
# will be uploaded to GitHub
scaffold_1	StringTie	transcript	88093	90700	1000	+	.	old_geneid "DLOC.1"; transcript_id "PAC:20194861"; gene_id "Thhalv10027183m.g"; ref_old_geneid "Thhalv10027183m.g";
scaffold_1	StringTie	exon	88093	88317	1000	+	.	old_geneid "DLOC.1"; transcript_id "PAC:20194861"; exon_number "1"; gene_id "Thhalv10027183m.g"; ref_old_geneid "Thhalv10027183m.g";
scaffold_1	StringTie	exon	88421	88486	1000	+	.	old_geneid "DLOC.1"; transcript_id "PAC:20194861"; exon_number "2"; gene_id "Thhalv10027183m.g"; ref_old_geneid "Thhalv10027183m.g";
scaffold_1	StringTie	exon	88566	88656	1000	+	.	old_geneid "DLOC.1"; transcript_id "PAC:20194861"; exon_number "3"; gene_id "Thhalv10027183m.g"; ref_old_geneid "Thhalv10027183m.g";
scaffold_1	StringTie	exon	88769	88845	1000	+	.	old_geneid "DLOC.1"; transcript_id "PAC:20194861"; exon_number "4"; gene_id "Thhalv10027183m.g"; ref_old_geneid "Thhalv10027183m.g";
scaffold_1	StringTie	exon	88942	89030	1000	+	.	old_geneid "DLOC.1"; transcript_id "PAC:20194861"; exon_number "5"; gene_id "Thhalv10027183m.g"; ref_old_geneid "Thhalv10027183m.g";
scaffold_1	StringTie	exon	89141	89327	1000	+	.	old_geneid "DLOC.1"; transcript_id "PAC:20194861"; exon_number "6"; gene_id "Thhalv10027183m.g"; ref_old_geneid "Thhalv10027183m.g";
scaffold_1	StringTie	exon	89423	89604	1000	+	.	old_geneid "DLOC.1"; transcript_id "PAC:20194861"; exon_number "7"; gene_id "Thhalv10027183m.g"; ref_old_geneid "Thhalv10027183m.g";
scaffold_1	StringTie	exon	89683	89785	1000	+	.	old_geneid "DLOC.1"; transcript_id "PAC:20194861"; exon_number "8"; gene_id "Thhalv10027183m.g"; ref_old_geneid "Thhalv10027183m.g";
scaffold_1	StringTie	exon	89928	90259	1000	+	.	old_geneid "DLOC.1"; transcript_id "PAC:20194861"; exon_number "9"; gene_id "Thhalv10027183m.g"; ref_old_geneid "Thhalv10027183m.g";
scaffold_1	StringTie	exon	90367	90700	1000	+	.	old_geneid "DLOC.1"; transcript_id "PAC:20194861"; exon_number "10"; gene_id "Thhalv10027183m.g"; ref_old_geneid "Thhalv10027183m.g";
scaffold_1	StringTie	transcript	90813	92075	1000	-	.	old_geneid "DLOC.2"; transcript_id "PAC:20193920"; gene_id "Thhalv10025976m.g"; ref_old_geneid "Thhalv10025976m.g";
scaffold_1	StringTie	exon	90813	91433	1000	-	.	old_geneid "DLOC.2"; transcript_id "PAC:20193920"; exon_number "1"; gene_id "Thhalv10025976m.g"; ref_old_geneid "Thhalv10025976m.g";
scaffold_1	StringTie	exon	91515	91812	1000	-	.	old_geneid "DLOC.2"; transcript_id "PAC:20193920"; exon_number "2"; gene_id "Thhalv10025976m.g"; ref_old_geneid "Thhalv10025976m.g";
scaffold_1	StringTie	exon	91903	92075	1000	-	.	old_geneid "DLOC.2"; transcript_id "PAC:20193920"; exon_number "3"; gene_id "Thhalv10025976m.g"; ref_old_geneid "Thhalv10025976m.g";
scaffold_1	StringTie	transcript	96770	99619	1000	+	.	old_geneid "DLOC.3"; transcript_id "PAC:20194069"; gene_id "Thhalv10024832m.g"; ref_old_geneid "Thhalv10024832m.g";
scaffold_1	StringTie	exon	96770	96986	1000	+	.	old_geneid "DLOC.3"; transcript_id "PAC:20194069"; exon_number "1"; gene_id "Thhalv10024832m.g"; ref_old_geneid "Thhalv10024832m.g";
scaffold_1	StringTie	exon	97103	97212	1000	+	.	old_geneid "DLOC.3"; transcript_id "PAC:20194069"; exon_number "2"; gene_id "Thhalv10024832m.g"; ref_old_geneid "Thhalv10024832m.g";
scaffold_1	StringTie	exon	97833	98106	1000	+	.	old_geneid "DLOC.3"; transcript_id "PAC:20194069"; exon_number "3"; gene_id "Thhalv10024832m.g"; ref_old_geneid "Thhalv10024832m.g";
scaffold_1	StringTie	exon	98205	98310	1000	+	.	old_geneid "DLOC.3"; transcript_id "PAC:20194069"; exon_number "4"; gene_id "Thhalv10024832m.g"; ref_old_geneid "Thhalv10024832m.g";
scaffold_1	StringTie	exon	98401	99124	1000	+	.	old_geneid "DLOC.3"; transcript_id "PAC:20194069"; exon_number "5"; gene_id "Thhalv10024832m.g"; ref_old_geneid "Thhalv10024832m.g";
scaffold_1	StringTie	exon	99208	99286	1000	+	.	old_geneid "DLOC.3"; transcript_id "PAC:20194069"; exon_number "6"; gene_id "Thhalv10024832m.g"; ref_old_geneid "Thhalv10024832m.g";
scaffold_1	StringTie	exon	99398	99619	1000	+	.	old_geneid "DLOC.3"; transcript_id "PAC:20194069"; exon_number "7"; gene_id "Thhalv10024832m.g"; ref_old_geneid "Thhalv10024832m.g";
scaffold_1	StringTie	transcript	100159	101583	1000	-	.	gene_id "DLOC.4"; transcript_id "DLOC.4.1";
scaffold_1	StringTie	exon	100159	101082	1000	-	.	gene_id "DLOC.4"; transcript_id "DLOC.4.1"; exon_number "1";
scaffold_1	StringTie	exon	101367	101583	1000	-	.	gene_id "DLOC.4"; transcript_id "DLOC.4.1"; exon_number "2";
scaffold_1	StringTie	transcript	100289	101600	1000	-	.	gene_id "DLOC.4"; transcript_id "DLOC.4.2";
scaffold_1	StringTie	exon	100289	101089	1000	-	.	gene_id "DLOC.4"; transcript_id "DLOC.4.2"; exon_number "1";
scaffold_1	StringTie	exon	101367	101600	1000	-	.	gene_id "DLOC.4"; transcript_id "DLOC.4.2"; exon_number "2";
scaffold_1	StringTie	transcript	979	8498	1000	-	.	old_geneid "DLOC.5"; transcript_id "PAC:20193053"; gene_id "Thhalv10024269m.g"; ref_old_geneid "Thhalv10024269m.g";
scaffold_1	StringTie	exon	979	1389	1000	-	.	old_geneid "DLOC.5"; transcript_id "PAC:20193053"; exon_number "1"; gene_id "Thhalv10024269m.g"; ref_old_geneid "Thhalv10024269m.g";
scaffold_1	StringTie	exon	1492	1569	1000	-	.	old_geneid "DLOC.5"; transcript_id "PAC:20193053"; exon_number "2"; gene_id "Thhalv10024269m.g"; ref_old_geneid "Thhalv10024269m.g";
scaffold_1	StringTie	exon	1648	1766	1000	-	.	old_geneid "DLOC.5"; transcript_id "PAC:20193053"; exon_number "3"; gene_id "Thhalv10024269m.g"; ref_old_geneid "Thhalv10024269m.g";
scaffold_1	StringTie	exon	2138	2189	1000	-	.	old_geneid "DLOC.5"; transcript_id "PAC:20193053"; exon_number "4"; gene_id "Thhalv10024269m.g"; ref_old_geneid "Thhalv10024269m.g";
scaffold_1	StringTie	exon	2416	2616	1000	-	.	old_geneid "DLOC.5"; transcript_id "PAC:20193053"; exon_number "5"; gene_id "Thhalv10024269m.g"; ref_old_geneid "Thhalv10024269m.g";
scaffold_1	StringTie	exon	2855	2931	1000	-	.	old_geneid "DLOC.5"; transcript_id "PAC:20193053"; exon_number "6"; gene_id "Thhalv10024269m.g"; ref_old_geneid "Thhalv10024269m.g";
scaffold_1	StringTie	exon	3020	3083	1000	-	.	old_geneid "DLOC.5"; transcript_id "PAC:20193053"; exon_number "7"; gene_id "Thhalv10024269m.g"; ref_old_geneid "Thhalv10024269m.g";
scaffold_1	StringTie	exon	3180	3243	1000	-	.	old_geneid "DLOC.5"; transcript_id "PAC:20193053"; exon_number "8"; gene_id "Thhalv10024269m.g"; ref_old_geneid "Thhalv10024269m.g";
scaffold_1	StringTie	exon	3351	3445	1000	-	.	old_geneid "DLOC.5"; transcript_id "PAC:20193053"; exon_number "9"; gene_id "Thhalv10024269m.g"; ref_old_geneid "Thhalv10024269m.g";
scaffold_1	StringTie	exon	3535	3630	1000	-	.	old_geneid "DLOC.5"; transcript_id "PAC:20193053"; exon_number "10"; gene_id "Thhalv10024269m.g"; ref_old_geneid "Thhalv10024269m.g";
scaffold_1	StringTie	exon	3725	3970	1000	-	.	old_geneid "DLOC.5"; transcript_id "PAC:20193053"; exon_number "11"; gene_id "Thhalv10024269m.g"; ref_old_geneid "Thhalv10024269m.g";
scaffold_1	StringTie	exon	4181	4363	1000	-	.	old_geneid "DLOC.5"; transcript_id "PAC:20193053"; exon_number "12"; gene_id "Thhalv10024269m.g"; ref_old_geneid "Thhalv10024269m.g";
scaffold_1	StringTie	exon	4566	4663	1000	-	.	old_geneid "DLOC.5"; transcript_id "PAC:20193053"; exon_number "13"; gene_id "Thhalv10024269m.g"; ref_old_geneid "Thhalv10024269m.g";
scaffold_1	StringTie	exon	4763	4853	1000	-	.	old_geneid "DLOC.5"; transcript_id "PAC:20193053"; exon_number "14"; gene_id "Thhalv10024269m.g"; ref_old_geneid "Thhalv10024269m.g";
scaffold_1	StringTie	exon	5566	5668	1000	-	.	old_geneid "DLOC.5"; transcript_id "PAC:20193053"; exon_number "15"; gene_id "Thhalv10024269m.g"; ref_old_geneid "Thhalv10024269m.g";
scaffold_1	StringTie	exon	5955	6042	1000	-	.	old_geneid "DLOC.5"; transcript_id "PAC:20193053"; exon_number "16"; gene_id "Thhalv10024269m.g"; ref_old_geneid "Thhalv10024269m.g";
scaffold_1	StringTie	exon	6141	6294	1000	-	.	old_geneid "DLOC.5"; transcript_id "PAC:20193053"; exon_number "17"; gene_id "Thhalv10024269m.g"; ref_old_geneid "Thhalv10024269m.g";
scaffold_1	StringTie	exon	6475	6526	1000	-	.	old_geneid "DLOC.5"; transcript_id "PAC:20193053"; exon_number "18"; gene_id "Thhalv10024269m.g"; ref_old_geneid "Thhalv10024269m.g";
scaffold_1	StringTie	exon	6607	6686	1000	-	.	old_geneid "DLOC.5"; transcript_id "PAC:20193053"; exon_number "19"; gene_id "Thhalv10024269m.g"; ref_old_geneid "Thhalv10024269m.g";
scaffold_1	StringTie	exon	6796	7161	1000	-	.	old_geneid "DLOC.5"; transcript_id "PAC:20193053"; exon_number "20"; gene_id "Thhalv10024269m.g"; ref_old_geneid "Thhalv10024269m.g";
scaffold_1	StringTie	exon	7467	7538	1000	-	.	old_geneid "DLOC.5"; transcript_id "PAC:20193053"; exon_number "21"; gene_id "Thhalv10024269m.g"; ref_old_geneid "Thhalv10024269m.g";
scaffold_1	StringTie	exon	7614	7887	1000	-	.	old_geneid "DLOC.5"; transcript_id "PAC:20193053"; exon_number "22"; gene_id "Thhalv10024269m.g"; ref_old_geneid "Thhalv10024269m.g";
scaffold_1	StringTie	exon	7971	8146	1000	-	.	old_geneid "DLOC.5"; transcript_id "PAC:20193053"; exon_number "23"; gene_id "Thhalv10024269m.g"; ref_old_geneid "Thhalv10024269m.g";
scaffold_1	StringTie	exon	8235	8498	1000	-	.	old_geneid "DLOC.5"; transcript_id "PAC:20193053"; exon_number "24"; gene_id "Thhalv10024269m.g"; ref_old_geneid "Thhalv10024269m.g";
scaffold_1	StringTie	transcript	979	8499	1000	-	.	old_geneid "DLOC.5"; transcript_id "PAC:20193055"; gene_id "Thhalv10024269m.g"; ref_old_geneid "Thhalv10024269m.g";
scaffold_1	StringTie	exon	979	1389	1000	-	.	old_geneid "DLOC.5"; transcript_id "PAC:20193055"; exon_number "1"; gene_id "Thhalv10024269m.g"; ref_old_geneid "Thhalv10024269m.g";
scaffold_1	StringTie	exon	1492	1569	1000	-	.	old_geneid "DLOC.5"; transcript_id "PAC:20193055"; exon_number "2"; gene_id "Thhalv10024269m.g"; ref_old_geneid "Thhalv10024269m.g";
scaffold_1	StringTie	exon	1648	1766	1000	-	.	old_geneid "DLOC.5"; transcript_id "PAC:20193055"; exon_number "3"; gene_id "Thhalv10024269m.g"; ref_old_geneid "Thhalv10024269m.g";
scaffold_1	StringTie	exon	2138	2189	1000	-	.	old_geneid "DLOC.5"; transcript_id "PAC:20193055"; exon_number "4"; gene_id "Thhalv10024269m.g"; ref_old_geneid "Thhalv10024269m.g";
scaffold_1	StringTie	exon	2416	2616	1000	-	.	old_geneid "DLOC.5"; transcript_id "PAC:20193055"; exon_number "5"; gene_id "Thhalv10024269m.g"; ref_old_geneid "Thhalv10024269m.g";
scaffold_1	StringTie	exon	2855	2931	1000	-	.	old_geneid "DLOC.5"; transcript_id "PAC:20193055"; exon_number "6"; gene_id "Thhalv10024269m.g"; ref_old_geneid "Thhalv10024269m.g";
scaffold_1	StringTie	exon	3020	3083	1000	-	.	old_geneid "DLOC.5"; transcript_id "PAC:20193055"; exon_number "7"; gene_id "Thhalv10024269m.g"; ref_old_geneid "Thhalv10024269m.g";
scaffold_1	StringTie	exon	3180	3243	1000	-	.	old_geneid "DLOC.5"; transcript_id "PAC:20193055"; exon_number "8"; gene_id "Thhalv10024269m.g"; ref_old_geneid "Thhalv10024269m.g";
scaffold_1	StringTie	exon	3351	3411	1000	-	.	old_geneid "DLOC.5"; transcript_id "PAC:20193055"; exon_number "9"; gene_id "Thhalv10024269m.g"; ref_old_geneid "Thhalv10024269m.g";
scaffold_1	StringTie	exon	3600	3630	1000	-	.	old_geneid "DLOC.5"; transcript_id "PAC:20193055"; exon_number "10"; gene_id "Thhalv10024269m.g"; ref_old_geneid "Thhalv10024269m.g";
scaffold_1	StringTie	exon	3725	3970	1000	-	.	old_geneid "DLOC.5"; transcript_id "PAC:20193055"; exon_number "11"; gene_id "Thhalv10024269m.g"; ref_old_geneid "Thhalv10024269m.g";
scaffold_1	StringTie	exon	4181	4363	1000	-	.	old_geneid "DLOC.5"; transcript_id "PAC:20193055"; exon_number "12"; gene_id "Thhalv10024269m.g"; ref_old_geneid "Thhalv10024269m.g";
scaffold_1	StringTie	exon	4566	4663	1000	-	.	old_geneid "DLOC.5"; transcript_id "PAC:20193055"; exon_number "13"; gene_id "Thhalv10024269m.g"; ref_old_geneid "Thhalv10024269m.g";
scaffold_1	StringTie	exon	4763	4853	1000	-	.	old_geneid "DLOC.5"; transcript_id "PAC:20193055"; exon_number "14"; gene_id "Thhalv10024269m.g"; ref_old_geneid "Thhalv10024269m.g";
scaffold_1	StringTie	exon	5566	5668	1000	-	.	old_geneid "DLOC.5"; transcript_id "PAC:20193055"; exon_number "15"; gene_id "Thhalv10024269m.g"; ref_old_geneid "Thhalv10024269m.g";
scaffold_1	StringTie	exon	5955	6042	1000	-	.	old_geneid "DLOC.5"; transcript_id "PAC:20193055"; exon_number "16"; gene_id "Thhalv10024269m.g"; ref_old_geneid "Thhalv10024269m.g";
scaffold_1	StringTie	exon	6141	6294	1000	-	.	old_geneid "DLOC.5"; transcript_id "PAC:20193055"; exon_number "17"; gene_id "Thhalv10024269m.g"; ref_old_geneid "Thhalv10024269m.g";
scaffold_1	StringTie	exon	6475	6526	1000	-	.	old_geneid "DLOC.5"; transcript_id "PAC:20193055"; exon_number "18"; gene_id "Thhalv10024269m.g"; ref_old_geneid "Thhalv10024269m.g";
scaffold_1	StringTie	exon	6607	6686	1000	-	.	old_geneid "DLOC.5"; transcript_id "PAC:20193055"; exon_number "19"; gene_id "Thhalv10024269m.g"; ref_old_geneid "Thhalv10024269m.g";
scaffold_1	StringTie	exon	6796	7161	1000	-	.	old_geneid "DLOC.5"; transcript_id "PAC:20193055"; exon_number "20"; gene_id "Thhalv10024269m.g"; ref_old_geneid "Thhalv10024269m.g";
scaffold_1	StringTie	exon	7467	7538	1000	-	.	old_geneid "DLOC.5"; transcript_id "PAC:20193055"; exon_number "21"; gene_id "Thhalv10024269m.g"; ref_old_geneid "Thhalv10024269m.g";
scaffold_1	StringTie	exon	7614	7887	1000	-	.	old_geneid "DLOC.5"; transcript_id "PAC:20193055"; exon_number "22"; gene_id "Thhalv10024269m.g"; ref_old_geneid "Thhalv10024269m.g";
scaffold_1	StringTie	exon	7971	8146	1000	-	.	old_geneid "DLOC.5"; transcript_id "PAC:20193055"; exon_number "23"; gene_id "Thhalv10024269m.g"; ref_old_geneid "Thhalv10024269m.g";
scaffold_1	StringTie	exon	8235	8499	1000	-	.	old_geneid "DLOC.5"; transcript_id "PAC:20193055"; exon_number "24"; gene_id "Thhalv10024269m.g"; ref_old_geneid "Thhalv10024269m.g";
scaffold_1	StringTie	transcript	979	8499	1000	-	.	old_geneid "DLOC.5"; transcript_id "PAC:20193054"; gene_id "Thhalv10024269m.g"; ref_old_geneid "Thhalv10024269m.g";
scaffold_1	StringTie	exon	979	1389	1000	-	.	old_geneid "DLOC.5"; transcript_id "PAC:20193054"; exon_number "1"; gene_id "Thhalv10024269m.g"; ref_old_geneid "Thhalv10024269m.g";
scaffold_1	StringTie	exon	1492	1569	1000	-	.	old_geneid "DLOC.5"; transcript_id "PAC:20193054"; exon_number "2"; gene_id "Thhalv10024269m.g"; ref_old_geneid "Thhalv10024269m.g";
scaffold_1	StringTie	exon	1648	1766	1000	-	.	old_geneid "DLOC.5"; transcript_id "PAC:20193054"; exon_number "3"; gene_id "Thhalv10024269m.g"; ref_old_geneid "Thhalv10024269m.g";
scaffold_1	StringTie	exon	2138	2189	1000	-	.	old_geneid "DLOC.5"; transcript_id "PAC:20193054"; exon_number "4"; gene_id "Thhalv10024269m.g"; ref_old_geneid "Thhalv10024269m.g";
scaffold_1	StringTie	exon	2416	2616	1000	-	.	old_geneid "DLOC.5"; transcript_id "PAC:20193054"; exon_number "5"; gene_id "Thhalv10024269m.g"; ref_old_geneid "Thhalv10024269m.g";
scaffold_1	StringTie	exon	2855	2931	1000	-	.	old_geneid "DLOC.5"; transcript_id "PAC:20193054"; exon_number "6"; gene_id "Thhalv10024269m.g"; ref_old_geneid "Thhalv10024269m.g";
scaffold_1	StringTie	exon	3020	3083	1000	-	.	old_geneid "DLOC.5"; transcript_id "PAC:20193054"; exon_number "7"; gene_id "Thhalv10024269m.g"; ref_old_geneid "Thhalv10024269m.g";
scaffold_1	StringTie	exon	3180	3243	1000	-	.	old_geneid "DLOC.5"; transcript_id "PAC:20193054"; exon_number "8"; gene_id "Thhalv10024269m.g"; ref_old_geneid "Thhalv10024269m.g";
scaffold_1	StringTie	exon	3351	3445	1000	-	.	old_geneid "DLOC.5"; transcript_id "PAC:20193054"; exon_number "9"; gene_id "Thhalv10024269m.g"; ref_old_geneid "Thhalv10024269m.g";
scaffold_1	StringTie	exon	3535	3630	1000	-	.	old_geneid "DLOC.5"; transcript_id "PAC:20193054"; exon_number "10"; gene_id "Thhalv10024269m.g"; ref_old_geneid "Thhalv10024269m.g";
scaffold_1	StringTie	exon	3725	3970	1000	-	.	old_geneid "DLOC.5"; transcript_id "PAC:20193054"; exon_number "11"; gene_id "Thhalv10024269m.g"; ref_old_geneid "Thhalv10024269m.g";
scaffold_1	StringTie	exon	4181	4363	1000	-	.	old_geneid "DLOC.5"; transcript_id "PAC:20193054"; exon_number "12"; gene_id "Thhalv10024269m.g"; ref_old_geneid "Thhalv10024269m.g";
scaffold_1	StringTie	exon	4566	4663	1000	-	.	old_geneid "DLOC.5"; transcript_id "PAC:20193054"; exon_number "13"; gene_id "Thhalv10024269m.g"; ref_old_geneid "Thhalv10024269m.g";
scaffold_1	StringTie	exon	4763	4853	1000	-	.	old_geneid "DLOC.5"; transcript_id "PAC:20193054"; exon_number "14"; gene_id "Thhalv10024269m.g"; ref_old_geneid "Thhalv10024269m.g";
scaffold_1	StringTie	exon	5566	5668	1000	-	.	old_geneid "DLOC.5"; transcript_id "PAC:20193054"; exon_number "15"; gene_id "Thhalv10024269m.g"; ref_old_geneid "Thhalv10024269m.g";
scaffold_1	StringTie	exon	5955	6042	1000	-	.	old_geneid "DLOC.5"; transcript_id "PAC:20193054"; exon_number "16"; gene_id "Thhalv10024269m.g"; ref_old_geneid "Thhalv10024269m.g";
scaffold_1	StringTie	exon	6141	6294	1000	-	.	old_geneid "DLOC.5"; transcript_id "PAC:20193054"; exon_number "17"; gene_id "Thhalv10024269m.g"; ref_old_geneid "Thhalv10024269m.g";
scaffold_1	StringTie	exon	6475	6526	1000	-	.	old_geneid "DLOC.5"; transcript_id "PAC:20193054"; exon_number "18"; gene_id "Thhalv10024269m.g"; ref_old_geneid "Thhalv10024269m.g";
scaffold_1	StringTie	exon	6607	6686	1000	-	.	old_geneid "DLOC.5"; transcript_id "PAC:20193054"; exon_number "19"; gene_id "Thhalv10024269m.g"; ref_old_geneid "Thhalv10024269m.g";
scaffold_1	StringTie	exon	6796	7161	1000	-	.	old_geneid "DLOC.5"; transcript_id "PAC:20193054"; exon_number "20"; gene_id "Thhalv10024269m.g"; ref_old_geneid "Thhalv10024269m.g";
scaffold_1	StringTie	exon	7467	7538	1000	-	.	old_geneid "DLOC.5"; transcript_id "PAC:20193054"; exon_number "21"; gene_id "Thhalv10024269m.g"; ref_old_geneid "Thhalv10024269m.g";
scaffold_1	StringTie	exon	7614	7887	1000	-	.	old_geneid "DLOC.5"; transcript_id "PAC:20193054"; exon_number "22"; gene_id "Thhalv10024269m.g"; ref_old_geneid "Thhalv10024269m.g";
scaffold_1	StringTie	exon	7971	8146	1000	-	.	old_geneid "DLOC.5"; transcript_id "PAC:20193054"; exon_number "23"; gene_id "Thhalv10024269m.g"; ref_old_geneid "Thhalv10024269m.g";
scaffold_1	StringTie	exon	8235	8499	1000	-	.	old_geneid "DLOC.5"; transcript_id "PAC:20193054"; exon_number "24"; gene_id "Thhalv10024269m.g"; ref_old_geneid "Thhalv10024269m.g";
scaffold_1	StringTie	transcript	8732	11746	1000	-	.	old_geneid "DLOC.5"; transcript_id "PAC:20192759"; gene_id "Thhalv10025146m.g"; ref_old_geneid "Thhalv10025146m.g";
scaffold_1	StringTie	exon	8732	9089	1000	-	.	old_geneid "DLOC.5"; transcript_id "PAC:20192759"; exon_number "1"; gene_id "Thhalv10025146m.g"; ref_old_geneid "Thhalv10025146m.g";
scaffold_1	StringTie	exon	9202	9285	1000	-	.	old_geneid "DLOC.5"; transcript_id "PAC:20192759"; exon_number "2"; gene_id "Thhalv10025146m.g"; ref_old_geneid "Thhalv10025146m.g";
scaffold_1	StringTie	exon	9398	9469	1000	-	.	old_geneid "DLOC.5"; transcript_id "PAC:20192759"; exon_number "3"; gene_id "Thhalv10025146m.g"; ref_old_geneid "Thhalv10025146m.g";
scaffold_1	StringTie	exon	9882	9939	1000	-	.	old_geneid "DLOC.5"; transcript_id "PAC:20192759"; exon_number "4"; gene_id "Thhalv10025146m.g"; ref_old_geneid "Thhalv10025146m.g";
scaffold_1	StringTie	exon	10027	10097	1000	-	.	old_geneid "DLOC.5"; transcript_id "PAC:20192759"; exon_number "5"; gene_id "Thhalv10025146m.g"; ref_old_geneid "Thhalv10025146m.g";
scaffold_1	StringTie	exon	10292	10522	1000	-	.	old_geneid "DLOC.5"; transcript_id "PAC:20192759"; exon_number "6"; gene_id "Thhalv10025146m.g"; ref_old_geneid "Thhalv10025146m.g";
scaffold_1	StringTie	exon	10661	11059	1000	-	.	old_geneid "DLOC.5"; transcript_id "PAC:20192759"; exon_number "7"; gene_id "Thhalv10025146m.g"; ref_old_geneid "Thhalv10025146m.g";
scaffold_1	StringTie	exon	11221	11295	1000	-	.	old_geneid "DLOC.5"; transcript_id "PAC:20192759"; exon_number "8"; gene_id "Thhalv10025146m.g"; ref_old_geneid "Thhalv10025146m.g";
scaffold_1	StringTie	exon	11369	11746	1000	-	.	old_geneid "DLOC.5"; transcript_id "PAC:20192759"; exon_number "9"; gene_id "Thhalv10025146m.g"; ref_old_geneid "Thhalv10025146m.g";
scaffold_1	StringTie	transcript	8732	11746	1000	-	.	old_geneid "DLOC.5"; transcript_id "PAC:20192758"; gene_id "Thhalv10025146m.g"; ref_old_geneid "Thhalv10025146m.g";
scaffold_1	StringTie	exon	8732	9285	1000	-	.	old_geneid "DLOC.5"; transcript_id "PAC:20192758"; exon_number "1"; gene_id "Thhalv10025146m.g"; ref_old_geneid "Thhalv10025146m.g";
scaffold_1	StringTie	exon	9398	9469	1000	-	.	old_geneid "DLOC.5"; transcript_id "PAC:20192758"; exon_number "2"; gene_id "Thhalv10025146m.g"; ref_old_geneid "Thhalv10025146m.g";
scaffold_1	StringTie	exon	9882	9939	1000	-	.	old_geneid "DLOC.5"; transcript_id "PAC:20192758"; exon_number "3"; gene_id "Thhalv10025146m.g"; ref_old_geneid "Thhalv10025146m.g";
scaffold_1	StringTie	exon	10027	10097	1000	-	.	old_geneid "DLOC.5"; transcript_id "PAC:20192758"; exon_number "4"; gene_id "Thhalv10025146m.g"; ref_old_geneid "Thhalv10025146m.g";
scaffold_1	StringTie	exon	10292	10522	1000	-	.	old_geneid "DLOC.5"; transcript_id "PAC:20192758"; exon_number "5"; gene_id "Thhalv10025146m.g"; ref_old_geneid "Thhalv10025146m.g";
scaffold_1	StringTie	exon	10661	11059	1000	-	.	old_geneid "DLOC.5"; transcript_id "PAC:20192758"; exon_number "6"; gene_id "Thhalv10025146m.g"; ref_old_geneid "Thhalv10025146m.g";
scaffold_1	StringTie	exon	11221	11295	1000	-	.	old_geneid "DLOC.5"; transcript_id "PAC:20192758"; exon_number "7"; gene_id "Thhalv10025146m.g"; ref_old_geneid "Thhalv10025146m.g";
scaffold_1	StringTie	exon	11369	11746	1000	-	.	old_geneid "DLOC.5"; transcript_id "PAC:20192758"; exon_number "8"; gene_id "Thhalv10025146m.g"; ref_old_geneid "Thhalv10025146m.g";
scaffold_1	StringTie	transcript	9351	11746	1000	-	.	old_geneid "DLOC.5"; transcript_id "PAC:20192760"; gene_id "Thhalv10025146m.g"; ref_old_geneid "Thhalv10025146m.g";
scaffold_1	StringTie	exon	9351	9469	1000	-	.	old_geneid "DLOC.5"; transcript_id "PAC:20192760"; exon_number "1"; gene_id "Thhalv10025146m.g"; ref_old_geneid "Thhalv10025146m.g";
scaffold_1	StringTie	exon	9882	9939	1000	-	.	old_geneid "DLOC.5"; transcript_id "PAC:20192760"; exon_number "2"; gene_id "Thhalv10025146m.g"; ref_old_geneid "Thhalv10025146m.g";
scaffold_1	StringTie	exon	10027	10097	1000	-	.	old_geneid "DLOC.5"; transcript_id "PAC:20192760"; exon_number "3"; gene_id "Thhalv10025146m.g"; ref_old_geneid "Thhalv10025146m.g";
scaffold_1	StringTie	exon	10292	10522	1000	-	.	old_geneid "DLOC.5"; transcript_id "PAC:20192760"; exon_number "4"; gene_id "Thhalv10025146m.g"; ref_old_geneid "Thhalv10025146m.g";
scaffold_1	StringTie	exon	10661	11059	1000	-	.	old_geneid "DLOC.5"; transcript_id "PAC:20192760"; exon_number "5"; gene_id "Thhalv10025146m.g"; ref_old_geneid "Thhalv10025146m.g";
scaffold_1	StringTie	exon	11221	11295	1000	-	.	old_geneid "DLOC.5"; transcript_id "PAC:20192760"; exon_number "6"; gene_id "Thhalv10025146m.g"; ref_old_geneid "Thhalv10025146m.g";
scaffold_1	StringTie	exon	11369	11746	1000	-	.	old_geneid "DLOC.5"; transcript_id "PAC:20192760"; exon_number "7"; gene_id "Thhalv10025146m.g"; ref_old_geneid "Thhalv10025146m.g";
scaffold_1	StringTie	transcript	101997	104088	1000	+	.	old_geneid "DLOC.6"; transcript_id "PAC:20193238"; gene_id "Thhalv10024857m.g"; ref_old_geneid "Thhalv10024857m.g";
scaffold_1	StringTie	exon	101997	102363	1000	+	.	old_geneid "DLOC.6"; transcript_id "PAC:20193238"; exon_number "1"; gene_id "Thhalv10024857m.g"; ref_old_geneid "Thhalv10024857m.g";
scaffold_1	StringTie	exon	102470	102586	1000	+	.	old_geneid "DLOC.6"; transcript_id "PAC:20193238"; exon_number "2"; gene_id "Thhalv10024857m.g"; ref_old_geneid "Thhalv10024857m.g";
scaffold_1	StringTie	exon	102682	103193	1000	+	.	old_geneid "DLOC.6"; transcript_id "PAC:20193238"; exon_number "3"; gene_id "Thhalv10024857m.g"; ref_old_geneid "Thhalv10024857m.g";
scaffold_1	StringTie	exon	103281	103649	1000	+	.	old_geneid "DLOC.6"; transcript_id "PAC:20193238"; exon_number "4"; gene_id "Thhalv10024857m.g"; ref_old_geneid "Thhalv10024857m.g";
scaffold_1	StringTie	exon	103726	104088	1000	+	.	old_geneid "DLOC.6"; transcript_id "PAC:20193238"; exon_number "5"; gene_id "Thhalv10024857m.g"; ref_old_geneid "Thhalv10024857m.g";
scaffold_1	StringTie	transcript	101997	104248	1000	+	.	old_geneid "DLOC.6"; transcript_id "PAC:20193240"; gene_id "Thhalv10024857m.g"; ref_old_geneid "Thhalv10024857m.g";
scaffold_1	StringTie	exon	101997	102363	1000	+	.	old_geneid "DLOC.6"; transcript_id "PAC:20193240"; exon_number "1"; gene_id "Thhalv10024857m.g"; ref_old_geneid "Thhalv10024857m.g";
scaffold_1	StringTie	exon	102470	103193	1000	+	.	old_geneid "DLOC.6"; transcript_id "PAC:20193240"; exon_number "2"; gene_id "Thhalv10024857m.g"; ref_old_geneid "Thhalv10024857m.g";
scaffold_1	StringTie	exon	103281	103649	1000	+	.	old_geneid "DLOC.6"; transcript_id "PAC:20193240"; exon_number "3"; gene_id "Thhalv10024857m.g"; ref_old_geneid "Thhalv10024857m.g";
scaffold_1	StringTie	exon	103726	104248	1000	+	.	old_geneid "DLOC.6"; transcript_id "PAC:20193240"; exon_number "4"; gene_id "Thhalv10024857m.g"; ref_old_geneid "Thhalv10024857m.g";
scaffold_1	StringTie	transcript	101997	104088	1000	+	.	old_geneid "DLOC.6"; transcript_id "PAC:20193239"; gene_id "Thhalv10024857m.g"; ref_old_geneid "Thhalv10024857m.g";
scaffold_1	StringTie	exon	101997	102363	1000	+	.	old_geneid "DLOC.6"; transcript_id "PAC:20193239"; exon_number "1"; gene_id "Thhalv10024857m.g"; ref_old_geneid "Thhalv10024857m.g";
scaffold_1	StringTie	exon	102470	103193	1000	+	.	old_geneid "DLOC.6"; transcript_id "PAC:20193239"; exon_number "2"; gene_id "Thhalv10024857m.g"; ref_old_geneid "Thhalv10024857m.g";
scaffold_1	StringTie	exon	103281	103649	1000	+	.	old_geneid "DLOC.6"; transcript_id "PAC:20193239"; exon_number "3"; gene_id "Thhalv10024857m.g"; ref_old_geneid "Thhalv10024857m.g";
scaffold_1	StringTie	exon	103726	104088	1000	+	.	old_geneid "DLOC.6"; transcript_id "PAC:20193239"; exon_number "4"; gene_id "Thhalv10024857m.g"; ref_old_geneid "Thhalv10024857m.g";
scaffold_1	StringTie	transcript	104610	110164	1000	+	.	old_geneid "DLOC.7"; transcript_id "PAC:20193620"; gene_id "Thhalv10024216m.g"; ref_old_geneid "Thhalv10024216m.g";
scaffold_1	StringTie	exon	104610	104783	1000	+	.	old_geneid "DLOC.7"; transcript_id "PAC:20193620"; exon_number "1"; gene_id "Thhalv10024216m.g"; ref_old_geneid "Thhalv10024216m.g";
scaffold_1	StringTie	exon	104959	104972	1000	+	.	old_geneid "DLOC.7"; transcript_id "PAC:20193620"; exon_number "2"; gene_id "Thhalv10024216m.g"; ref_old_geneid "Thhalv10024216m.g";
scaffold_1	StringTie	exon	105018	105903	1000	+	.	old_geneid "DLOC.7"; transcript_id "PAC:20193620"; exon_number "3"; gene_id "Thhalv10024216m.g"; ref_old_geneid "Thhalv10024216m.g";
scaffold_1	StringTie	exon	105974	106089	1000	+	.	old_geneid "DLOC.7"; transcript_id "PAC:20193620"; exon_number "4"; gene_id "Thhalv10024216m.g"; ref_old_geneid "Thhalv10024216m.g";
scaffold_1	StringTie	exon	106223	106401	1000	+	.	old_geneid "DLOC.7"; transcript_id "PAC:20193620"; exon_number "5"; gene_id "Thhalv10024216m.g"; ref_old_geneid "Thhalv10024216m.g";
scaffold_1	StringTie	exon	106495	106600	1000	+	.	old_geneid "DLOC.7"; transcript_id "PAC:20193620"; exon_number "6"; gene_id "Thhalv10024216m.g"; ref_old_geneid "Thhalv10024216m.g";
scaffold_1	StringTie	exon	106695	106955	1000	+	.	old_geneid "DLOC.7"; transcript_id "PAC:20193620"; exon_number "7"; gene_id "Thhalv10024216m.g"; ref_old_geneid "Thhalv10024216m.g";
scaffold_1	StringTie	exon	107082	107279	1000	+	.	old_geneid "DLOC.7"; transcript_id "PAC:20193620"; exon_number "8"; gene_id "Thhalv10024216m.g"; ref_old_geneid "Thhalv10024216m.g";
scaffold_1	StringTie	exon	107427	107960	1000	+	.	old_geneid "DLOC.7"; transcript_id "PAC:20193620"; exon_number "9"; gene_id "Thhalv10024216m.g"; ref_old_geneid "Thhalv10024216m.g";
scaffold_1	StringTie	exon	107990	109567	1000	+	.	old_geneid "DLOC.7"; transcript_id "PAC:20193620"; exon_number "10"; gene_id "Thhalv10024216m.g"; ref_old_geneid "Thhalv10024216m.g";
scaffold_1	StringTie	exon	109670	109885	1000	+	.	old_geneid "DLOC.7"; transcript_id "PAC:20193620"; exon_number "11"; gene_id "Thhalv10024216m.g"; ref_old_geneid "Thhalv10024216m.g";
scaffold_1	StringTie	exon	109979	110164	1000	+	.	old_geneid "DLOC.7"; transcript_id "PAC:20193620"; exon_number "12"; gene_id "Thhalv10024216m.g"; ref_old_geneid "Thhalv10024216m.g";
scaffold_1	StringTie	transcript	110415	111812	1000	+	.	old_geneid "DLOC.7"; transcript_id "PAC:20196024"; gene_id "Thhalv10025662m.g"; ref_old_geneid "Thhalv10025662m.g";
scaffold_1	StringTie	exon	110415	110792	1000	+	.	old_geneid "DLOC.7"; transcript_id "PAC:20196024"; exon_number "1"; gene_id "Thhalv10025662m.g"; ref_old_geneid "Thhalv10025662m.g";
scaffold_1	StringTie	exon	110908	111812	1000	+	.	old_geneid "DLOC.7"; transcript_id "PAC:20196024"; exon_number "2"; gene_id "Thhalv10025662m.g"; ref_old_geneid "Thhalv10025662m.g";
scaffold_1	StringTie	transcript	114750	119635	1000	+	.	old_geneid "DLOC.9"; transcript_id "PAC:20194541"; gene_id "Thhalv10024738m.g"; ref_old_geneid "Thhalv10024738m.g";
scaffold_1	StringTie	exon	114750	115213	1000	+	.	old_geneid "DLOC.9"; transcript_id "PAC:20194541"; exon_number "1"; gene_id "Thhalv10024738m.g"; ref_old_geneid "Thhalv10024738m.g";
scaffold_1	StringTie	exon	115492	115606	1000	+	.	old_geneid "DLOC.9"; transcript_id "PAC:20194541"; exon_number "2"; gene_id "Thhalv10024738m.g"; ref_old_geneid "Thhalv10024738m.g";
scaffold_1	StringTie	exon	115839	115933	1000	+	.	old_geneid "DLOC.9"; transcript_id "PAC:20194541"; exon_number "3"; gene_id "Thhalv10024738m.g"; ref_old_geneid "Thhalv10024738m.g";
scaffold_1	StringTie	exon	116028	116147	1000	+	.	old_geneid "DLOC.9"; transcript_id "PAC:20194541"; exon_number "4"; gene_id "Thhalv10024738m.g"; ref_old_geneid "Thhalv10024738m.g";
scaffold_1	StringTie	exon	116269	116323	1000	+	.	old_geneid "DLOC.9"; transcript_id "PAC:20194541"; exon_number "5"; gene_id "Thhalv10024738m.g"; ref_old_geneid "Thhalv10024738m.g";
scaffold_1	StringTie	exon	116764	116874	1000	+	.	old_geneid "DLOC.9"; transcript_id "PAC:20194541"; exon_number "6"; gene_id "Thhalv10024738m.g"; ref_old_geneid "Thhalv10024738m.g";
scaffold_1	StringTie	exon	117120	117170	1000	+	.	old_geneid "DLOC.9"; transcript_id "PAC:20194541"; exon_number "7"; gene_id "Thhalv10024738m.g"; ref_old_geneid "Thhalv10024738m.g";
scaffold_1	StringTie	exon	117357	117538	1000	+	.	old_geneid "DLOC.9"; transcript_id "PAC:20194541"; exon_number "8"; gene_id "Thhalv10024738m.g"; ref_old_geneid "Thhalv10024738m.g";
scaffold_1	StringTie	exon	117641	117748	1000	+	.	old_geneid "DLOC.9"; transcript_id "PAC:20194541"; exon_number "9"; gene_id "Thhalv10024738m.g"; ref_old_geneid "Thhalv10024738m.g";
scaffold_1	StringTie	exon	117854	117927	1000	+	.	old_geneid "DLOC.9"; transcript_id "PAC:20194541"; exon_number "10"; gene_id "Thhalv10024738m.g"; ref_old_geneid "Thhalv10024738m.g";
scaffold_1	StringTie	exon	118029	118204	1000	+	.	old_geneid "DLOC.9"; transcript_id "PAC:20194541"; exon_number "11"; gene_id "Thhalv10024738m.g"; ref_old_geneid "Thhalv10024738m.g";
scaffold_1	StringTie	exon	118495	118590	1000	+	.	old_geneid "DLOC.9"; transcript_id "PAC:20194541"; exon_number "12"; gene_id "Thhalv10024738m.g"; ref_old_geneid "Thhalv10024738m.g";
scaffold_1	StringTie	exon	118801	118881	1000	+	.	old_geneid "DLOC.9"; transcript_id "PAC:20194541"; exon_number "13"; gene_id "Thhalv10024738m.g"; ref_old_geneid "Thhalv10024738m.g";
scaffold_1	StringTie	exon	118971	119024	1000	+	.	old_geneid "DLOC.9"; transcript_id "PAC:20194541"; exon_number "14"; gene_id "Thhalv10024738m.g"; ref_old_geneid "Thhalv10024738m.g";
scaffold_1	StringTie	exon	119114	119248	1000	+	.	old_geneid "DLOC.9"; transcript_id "PAC:20194541"; exon_number "15"; gene_id "Thhalv10024738m.g"; ref_old_geneid "Thhalv10024738m.g";
scaffold_1	StringTie	exon	119341	119635	1000	+	.	old_geneid "DLOC.9"; transcript_id "PAC:20194541"; exon_number "16"; gene_id "Thhalv10024738m.g"; ref_old_geneid "Thhalv10024738m.g";
scaffold_1	StringTie	transcript	114750	119635	1000	+	.	old_geneid "DLOC.9"; transcript_id "PAC:20194539"; gene_id "Thhalv10024738m.g"; ref_old_geneid "Thhalv10024738m.g";
scaffold_1	StringTie	exon	114750	115213	1000	+	.	old_geneid "DLOC.9"; transcript_id "PAC:20194539"; exon_number "1"; gene_id "Thhalv10024738m.g"; ref_old_geneid "Thhalv10024738m.g";
scaffold_1	StringTie	exon	115492	115606	1000	+	.	old_geneid "DLOC.9"; transcript_id "PAC:20194539"; exon_number "2"; gene_id "Thhalv10024738m.g"; ref_old_geneid "Thhalv10024738m.g";
scaffold_1	StringTie	exon	115839	115933	1000	+	.	old_geneid "DLOC.9"; transcript_id "PAC:20194539"; exon_number "3"; gene_id "Thhalv10024738m.g"; ref_old_geneid "Thhalv10024738m.g";
scaffold_1	StringTie	exon	116028	116147	1000	+	.	old_geneid "DLOC.9"; transcript_id "PAC:20194539"; exon_number "4"; gene_id "Thhalv10024738m.g"; ref_old_geneid "Thhalv10024738m.g";
scaffold_1	StringTie	exon	116239	116323	1000	+	.	old_geneid "DLOC.9"; transcript_id "PAC:20194539"; exon_number "5"; gene_id "Thhalv10024738m.g"; ref_old_geneid "Thhalv10024738m.g";
scaffold_1	StringTie	exon	116764	116874	1000	+	.	old_geneid "DLOC.9"; transcript_id "PAC:20194539"; exon_number "6"; gene_id "Thhalv10024738m.g"; ref_old_geneid "Thhalv10024738m.g";
scaffold_1	StringTie	exon	117120	117170	1000	+	.	old_geneid "DLOC.9"; transcript_id "PAC:20194539"; exon_number "7"; gene_id "Thhalv10024738m.g"; ref_old_geneid "Thhalv10024738m.g";
scaffold_1	StringTie	exon	117357	117538	1000	+	.	old_geneid "DLOC.9"; transcript_id "PAC:20194539"; exon_number "8"; gene_id "Thhalv10024738m.g"; ref_old_geneid "Thhalv10024738m.g";
scaffold_1	StringTie	exon	117641	117748	1000	+	.	old_geneid "DLOC.9"; transcript_id "PAC:20194539"; exon_number "9"; gene_id "Thhalv10024738m.g"; ref_old_geneid "Thhalv10024738m.g";
scaffold_1	StringTie	exon	117854	117927	1000	+	.	old_geneid "DLOC.9"; transcript_id "PAC:20194539"; exon_number "10"; gene_id "Thhalv10024738m.g"; ref_old_geneid "Thhalv10024738m.g";
scaffold_1	StringTie	exon	118029	118204	1000	+	.	old_geneid "DLOC.9"; transcript_id "PAC:20194539"; exon_number "11"; gene_id "Thhalv10024738m.g"; ref_old_geneid "Thhalv10024738m.g";
scaffold_1	StringTie	exon	118495	118590	1000	+	.	old_geneid "DLOC.9"; transcript_id "PAC:20194539"; exon_number "12"; gene_id "Thhalv10024738m.g"; ref_old_geneid "Thhalv10024738m.g";
scaffold_1	StringTie	exon	118801	118881	1000	+	.	old_geneid "DLOC.9"; transcript_id "PAC:20194539"; exon_number "13"; gene_id "Thhalv10024738m.g"; ref_old_geneid "Thhalv10024738m.g";
scaffold_1	StringTie	exon	118971	119024	1000	+	.	old_geneid "DLOC.9"; transcript_id "PAC:20194539"; exon_number "14"; gene_id "Thhalv10024738m.g"; ref_old_geneid "Thhalv10024738m.g";
scaffold_1	StringTie	exon	119114	119248	1000	+	.	old_geneid "DLOC.9"; transcript_id "PAC:20194539"; exon_number "15"; gene_id "Thhalv10024738m.g"; ref_old_geneid "Thhalv10024738m.g";
scaffold_1	StringTie	exon	119341	119635	1000	+	.	old_geneid "DLOC.9"; transcript_id "PAC:20194539"; exon_number "16"; gene_id "Thhalv10024738m.g"; ref_old_geneid "Thhalv10024738m.g";
scaffold_1	StringTie	transcript	114750	119635	1000	+	.	old_geneid "DLOC.9"; transcript_id "PAC:20194540"; gene_id "Thhalv10024738m.g"; ref_old_geneid "Thhalv10024738m.g";
scaffold_1	StringTie	exon	114750	115213	1000	+	.	old_geneid "DLOC.9"; transcript_id "PAC:20194540"; exon_number "1"; gene_id "Thhalv10024738m.g"; ref_old_geneid "Thhalv10024738m.g";
scaffold_1	StringTie	exon	115492	115606	1000	+	.	old_geneid "DLOC.9"; transcript_id "PAC:20194540"; exon_number "2"; gene_id "Thhalv10024738m.g"; ref_old_geneid "Thhalv10024738m.g";
scaffold_1	StringTie	exon	115839	115933	1000	+	.	old_geneid "DLOC.9"; transcript_id "PAC:20194540"; exon_number "3"; gene_id "Thhalv10024738m.g"; ref_old_geneid "Thhalv10024738m.g";
scaffold_1	StringTie	exon	116028	116147	1000	+	.	old_geneid "DLOC.9"; transcript_id "PAC:20194540"; exon_number "4"; gene_id "Thhalv10024738m.g"; ref_old_geneid "Thhalv10024738m.g";
scaffold_1	StringTie	exon	116239	116323	1000	+	.	old_geneid "DLOC.9"; transcript_id "PAC:20194540"; exon_number "5"; gene_id "Thhalv10024738m.g"; ref_old_geneid "Thhalv10024738m.g";
scaffold_1	StringTie	exon	116764	116874	1000	+	.	old_geneid "DLOC.9"; transcript_id "PAC:20194540"; exon_number "6"; gene_id "Thhalv10024738m.g"; ref_old_geneid "Thhalv10024738m.g";
scaffold_1	StringTie	exon	117120	117170	1000	+	.	old_geneid "DLOC.9"; transcript_id "PAC:20194540"; exon_number "7"; gene_id "Thhalv10024738m.g"; ref_old_geneid "Thhalv10024738m.g";
scaffold_1	StringTie	exon	117363	117538	1000	+	.	old_geneid "DLOC.9"; transcript_id "PAC:20194540"; exon_number "8"; gene_id "Thhalv10024738m.g"; ref_old_geneid "Thhalv10024738m.g";
scaffold_1	StringTie	exon	117641	117748	1000	+	.	old_geneid "DLOC.9"; transcript_id "PAC:20194540"; exon_number "9"; gene_id "Thhalv10024738m.g"; ref_old_geneid "Thhalv10024738m.g";
scaffold_1	StringTie	exon	117854	117927	1000	+	.	old_geneid "DLOC.9"; transcript_id "PAC:20194540"; exon_number "10"; gene_id "Thhalv10024738m.g"; ref_old_geneid "Thhalv10024738m.g";
scaffold_1	StringTie	exon	118029	118204	1000	+	.	old_geneid "DLOC.9"; transcript_id "PAC:20194540"; exon_number "11"; gene_id "Thhalv10024738m.g"; ref_old_geneid "Thhalv10024738m.g";
scaffold_1	StringTie	exon	118495	118590	1000	+	.	old_geneid "DLOC.9"; transcript_id "PAC:20194540"; exon_number "12"; gene_id "Thhalv10024738m.g"; ref_old_geneid "Thhalv10024738m.g";
scaffold_1	StringTie	exon	118801	118881	1000	+	.	old_geneid "DLOC.9"; transcript_id "PAC:20194540"; exon_number "13"; gene_id "Thhalv10024738m.g"; ref_old_geneid "Thhalv10024738m.g";
scaffold_1	StringTie	exon	118971	119024	1000	+	.	old_geneid "DLOC.9"; transcript_id "PAC:20194540"; exon_number "14"; gene_id "Thhalv10024738m.g"; ref_old_geneid "Thhalv10024738m.g";
scaffold_1	StringTie	exon	119114	119248	1000	+	.	old_geneid "DLOC.9"; transcript_id "PAC:20194540"; exon_number "15"; gene_id "Thhalv10024738m.g"; ref_old_geneid "Thhalv10024738m.g";
scaffold_1	StringTie	exon	119341	119635	1000	+	.	old_geneid "DLOC.9"; transcript_id "PAC:20194540"; exon_number "16"; gene_id "Thhalv10024738m.g"; ref_old_geneid "Thhalv10024738m.g";
scaffold_1	StringTie	transcript	119870	122129	1000	+	.	old_geneid "DLOC.9"; transcript_id "PAC:20193813"; gene_id "Thhalv10025111m.g"; ref_old_geneid "Thhalv10025111m.g";
scaffold_1	StringTie	exon	119870	119989	1000	+	.	old_geneid "DLOC.9"; transcript_id "PAC:20193813"; exon_number "1"; gene_id "Thhalv10025111m.g"; ref_old_geneid "Thhalv10025111m.g";
scaffold_1	StringTie	exon	120331	120582	1000	+	.	old_geneid "DLOC.9"; transcript_id "PAC:20193813"; exon_number "2"; gene_id "Thhalv10025111m.g"; ref_old_geneid "Thhalv10025111m.g";
scaffold_1	StringTie	exon	120662	120805	1000	+	.	old_geneid "DLOC.9"; transcript_id "PAC:20193813"; exon_number "3"; gene_id "Thhalv10025111m.g"; ref_old_geneid "Thhalv10025111m.g";
scaffold_1	StringTie	exon	120954	121625	1000	+	.	old_geneid "DLOC.9"; transcript_id "PAC:20193813"; exon_number "4"; gene_id "Thhalv10025111m.g"; ref_old_geneid "Thhalv10025111m.g";
scaffold_1	StringTie	exon	121788	122129	1000	+	.	old_geneid "DLOC.9"; transcript_id "PAC:20193813"; exon_number "5"; gene_id "Thhalv10025111m.g"; ref_old_geneid "Thhalv10025111m.g";
scaffold_1	StringTie	transcript	122640	123867	1000	+	.	old_geneid "DLOC.10"; transcript_id "PAC:20193762"; gene_id "Thhalv10026464m.g"; ref_old_geneid "Thhalv10026464m.g";
scaffold_1	StringTie	exon	122640	122695	1000	+	.	old_geneid "DLOC.10"; transcript_id "PAC:20193762"; exon_number "1"; gene_id "Thhalv10026464m.g"; ref_old_geneid "Thhalv10026464m.g";
scaffold_1	StringTie	exon	122778	122872	1000	+	.	old_geneid "DLOC.10"; transcript_id "PAC:20193762"; exon_number "2"; gene_id "Thhalv10026464m.g"; ref_old_geneid "Thhalv10026464m.g";
scaffold_1	StringTie	exon	122965	123104	1000	+	.	old_geneid "DLOC.10"; transcript_id "PAC:20193762"; exon_number "3"; gene_id "Thhalv10026464m.g"; ref_old_geneid "Thhalv10026464m.g";
scaffold_1	StringTie	exon	123212	123293	1000	+	.	old_geneid "DLOC.10"; transcript_id "PAC:20193762"; exon_number "4"; gene_id "Thhalv10026464m.g"; ref_old_geneid "Thhalv10026464m.g";
scaffold_1	StringTie	exon	123382	123867	1000	+	.	old_geneid "DLOC.10"; transcript_id "PAC:20193762"; exon_number "5"; gene_id "Thhalv10026464m.g"; ref_old_geneid "Thhalv10026464m.g";
scaffold_1	StringTie	transcript	123399	124368	1000	-	.	old_geneid "DLOC.11"; transcript_id "PAC:20193283"; gene_id "Thhalv10026572m.g"; ref_old_geneid "Thhalv10026572m.g";
scaffold_1	StringTie	exon	123399	123875	1000	-	.	old_geneid "DLOC.11"; transcript_id "PAC:20193283"; exon_number "1"; gene_id "Thhalv10026572m.g"; ref_old_geneid "Thhalv10026572m.g";
scaffold_1	StringTie	exon	123961	124028	1000	-	.	old_geneid "DLOC.11"; transcript_id "PAC:20193283"; exon_number "2"; gene_id "Thhalv10026572m.g"; ref_old_geneid "Thhalv10026572m.g";
scaffold_1	StringTie	exon	124113	124368	1000	-	.	old_geneid "DLOC.11"; transcript_id "PAC:20193283"; exon_number "3"; gene_id "Thhalv10026572m.g"; ref_old_geneid "Thhalv10026572m.g";
scaffold_1	StringTie	transcript	124506	127049	1000	+	.	old_geneid "DLOC.12"; transcript_id "PAC:20193015"; gene_id "Thhalv10024983m.g"; ref_old_geneid "Thhalv10024983m.g";
scaffold_1	StringTie	exon	124506	124839	1000	+	.	old_geneid "DLOC.12"; transcript_id "PAC:20193015"; exon_number "1"; gene_id "Thhalv10024983m.g"; ref_old_geneid "Thhalv10024983m.g";
scaffold_1	StringTie	exon	124956	125135	1000	+	.	old_geneid "DLOC.12"; transcript_id "PAC:20193015"; exon_number "2"; gene_id "Thhalv10024983m.g"; ref_old_geneid "Thhalv10024983m.g";
scaffold_1	StringTie	exon	125290	125361	1000	+	.	old_geneid "DLOC.12"; transcript_id "PAC:20193015"; exon_number "3"; gene_id "Thhalv10024983m.g"; ref_old_geneid "Thhalv10024983m.g";
scaffold_1	StringTie	exon	125450	125640	1000	+	.	old_geneid "DLOC.12"; transcript_id "PAC:20193015"; exon_number "4"; gene_id "Thhalv10024983m.g"; ref_old_geneid "Thhalv10024983m.g";
scaffold_1	StringTie	exon	125723	126138	1000	+	.	old_geneid "DLOC.12"; transcript_id "PAC:20193015"; exon_number "5"; gene_id "Thhalv10024983m.g"; ref_old_geneid "Thhalv10024983m.g";
scaffold_1	StringTie	exon	126294	126478	1000	+	.	old_geneid "DLOC.12"; transcript_id "PAC:20193015"; exon_number "6"; gene_id "Thhalv10024983m.g"; ref_old_geneid "Thhalv10024983m.g";
scaffold_1	StringTie	exon	126562	127049	1000	+	.	old_geneid "DLOC.12"; transcript_id "PAC:20193015"; exon_number "7"; gene_id "Thhalv10024983m.g"; ref_old_geneid "Thhalv10024983m.g";
scaffold_1	StringTie	transcript	127106	131218	1000	-	.	old_geneid "DLOC.13"; transcript_id "PAC:20192966"; gene_id "Thhalv10025037m.g"; ref_old_geneid "Thhalv10025037m.g";
scaffold_1	StringTie	exon	127106	127579	1000	-	.	old_geneid "DLOC.13"; transcript_id "PAC:20192966"; exon_number "1"; gene_id "Thhalv10025037m.g"; ref_old_geneid "Thhalv10025037m.g";
scaffold_1	StringTie	exon	127677	127760	1000	-	.	old_geneid "DLOC.13"; transcript_id "PAC:20192966"; exon_number "2"; gene_id "Thhalv10025037m.g"; ref_old_geneid "Thhalv10025037m.g";
scaffold_1	StringTie	exon	127872	127925	1000	-	.	old_geneid "DLOC.13"; transcript_id "PAC:20192966"; exon_number "3"; gene_id "Thhalv10025037m.g"; ref_old_geneid "Thhalv10025037m.g";
scaffold_1	StringTie	exon	128001	128048	1000	-	.	old_geneid "DLOC.13"; transcript_id "PAC:20192966"; exon_number "4"; gene_id "Thhalv10025037m.g"; ref_old_geneid "Thhalv10025037m.g";
scaffold_1	StringTie	exon	128506	128588	1000	-	.	old_geneid "DLOC.13"; transcript_id "PAC:20192966"; exon_number "5"; gene_id "Thhalv10025037m.g"; ref_old_geneid "Thhalv10025037m.g";
scaffold_1	StringTie	exon	128884	129034	1000	-	.	old_geneid "DLOC.13"; transcript_id "PAC:20192966"; exon_number "6"; gene_id "Thhalv10025037m.g"; ref_old_geneid "Thhalv10025037m.g";
scaffold_1	StringTie	exon	129135	129272	1000	-	.	old_geneid "DLOC.13"; transcript_id "PAC:20192966"; exon_number "7"; gene_id "Thhalv10025037m.g"; ref_old_geneid "Thhalv10025037m.g";
scaffold_1	StringTie	exon	129364	129492	1000	-	.	old_geneid "DLOC.13"; transcript_id "PAC:20192966"; exon_number "8"; gene_id "Thhalv10025037m.g"; ref_old_geneid "Thhalv10025037m.g";
scaffold_1	StringTie	exon	129731	129939	1000	-	.	old_geneid "DLOC.13"; transcript_id "PAC:20192966"; exon_number "9"; gene_id "Thhalv10025037m.g"; ref_old_geneid "Thhalv10025037m.g";
scaffold_1	StringTie	exon	130022	130133	1000	-	.	old_geneid "DLOC.13"; transcript_id "PAC:20192966"; exon_number "10"; gene_id "Thhalv10025037m.g"; ref_old_geneid "Thhalv10025037m.g";
scaffold_1	StringTie	exon	130252	130311	1000	-	.	old_geneid "DLOC.13"; transcript_id "PAC:20192966"; exon_number "11"; gene_id "Thhalv10025037m.g"; ref_old_geneid "Thhalv10025037m.g";
scaffold_1	StringTie	exon	130477	130575	1000	-	.	old_geneid "DLOC.13"; transcript_id "PAC:20192966"; exon_number "12"; gene_id "Thhalv10025037m.g"; ref_old_geneid "Thhalv10025037m.g";
scaffold_1	StringTie	exon	130655	130710	1000	-	.	old_geneid "DLOC.13"; transcript_id "PAC:20192966"; exon_number "13"; gene_id "Thhalv10025037m.g"; ref_old_geneid "Thhalv10025037m.g";
scaffold_1	StringTie	exon	130875	130932	1000	-	.	old_geneid "DLOC.13"; transcript_id "PAC:20192966"; exon_number "14"; gene_id "Thhalv10025037m.g"; ref_old_geneid "Thhalv10025037m.g";
scaffold_1	StringTie	exon	131190	131218	1000	-	.	old_geneid "DLOC.13"; transcript_id "PAC:20192966"; exon_number "15"; gene_id "Thhalv10025037m.g"; ref_old_geneid "Thhalv10025037m.g";
scaffold_1	StringTie	transcript	127106	131136	1000	-	.	old_geneid "DLOC.13"; transcript_id "PAC:20192965"; gene_id "Thhalv10025037m.g"; ref_old_geneid "Thhalv10025037m.g";
scaffold_1	StringTie	exon	127106	127579	1000	-	.	old_geneid "DLOC.13"; transcript_id "PAC:20192965"; exon_number "1"; gene_id "Thhalv10025037m.g"; ref_old_geneid "Thhalv10025037m.g";
scaffold_1	StringTie	exon	127677	127760	1000	-	.	old_geneid "DLOC.13"; transcript_id "PAC:20192965"; exon_number "2"; gene_id "Thhalv10025037m.g"; ref_old_geneid "Thhalv10025037m.g";
scaffold_1	StringTie	exon	127872	127925	1000	-	.	old_geneid "DLOC.13"; transcript_id "PAC:20192965"; exon_number "3"; gene_id "Thhalv10025037m.g"; ref_old_geneid "Thhalv10025037m.g";
scaffold_1	StringTie	exon	128001	128048	1000	-	.	old_geneid "DLOC.13"; transcript_id "PAC:20192965"; exon_number "4"; gene_id "Thhalv10025037m.g"; ref_old_geneid "Thhalv10025037m.g";
scaffold_1	StringTie	exon	128506	128588	1000	-	.	old_geneid "DLOC.13"; transcript_id "PAC:20192965"; exon_number "5"; gene_id "Thhalv10025037m.g"; ref_old_geneid "Thhalv10025037m.g";
scaffold_1	StringTie	exon	128884	129034	1000	-	.	old_geneid "DLOC.13"; transcript_id "PAC:20192965"; exon_number "6"; gene_id "Thhalv10025037m.g"; ref_old_geneid "Thhalv10025037m.g";
scaffold_1	StringTie	exon	129135	129272	1000	-	.	old_geneid "DLOC.13"; transcript_id "PAC:20192965"; exon_number "7"; gene_id "Thhalv10025037m.g"; ref_old_geneid "Thhalv10025037m.g";
scaffold_1	StringTie	exon	129364	129492	1000	-	.	old_geneid "DLOC.13"; transcript_id "PAC:20192965"; exon_number "8"; gene_id "Thhalv10025037m.g"; ref_old_geneid "Thhalv10025037m.g";
scaffold_1	StringTie	exon	129731	129939	1000	-	.	old_geneid "DLOC.13"; transcript_id "PAC:20192965"; exon_number "9"; gene_id "Thhalv10025037m.g"; ref_old_geneid "Thhalv10025037m.g";
scaffold_1	StringTie	exon	130022	130133	1000	-	.	old_geneid "DLOC.13"; transcript_id "PAC:20192965"; exon_number "10"; gene_id "Thhalv10025037m.g"; ref_old_geneid "Thhalv10025037m.g";
scaffold_1	StringTie	exon	130252	130311	1000	-	.	old_geneid "DLOC.13"; transcript_id "PAC:20192965"; exon_number "11"; gene_id "Thhalv10025037m.g"; ref_old_geneid "Thhalv10025037m.g";
scaffold_1	StringTie	exon	130477	130575	1000	-	.	old_geneid "DLOC.13"; transcript_id "PAC:20192965"; exon_number "12"; gene_id "Thhalv10025037m.g"; ref_old_geneid "Thhalv10025037m.g";
scaffold_1	StringTie	exon	130655	130710	1000	-	.	old_geneid "DLOC.13"; transcript_id "PAC:20192965"; exon_number "13"; gene_id "Thhalv10025037m.g"; ref_old_geneid "Thhalv10025037m.g";
scaffold_1	StringTie	exon	130875	130932	1000	-	.	old_geneid "DLOC.13"; transcript_id "PAC:20192965"; exon_number "14"; gene_id "Thhalv10025037m.g"; ref_old_geneid "Thhalv10025037m.g";
scaffold_1	StringTie	exon	131021	131136	1000	-	.	old_geneid "DLOC.13"; transcript_id "PAC:20192965"; exon_number "15"; gene_id "Thhalv10025037m.g"; ref_old_geneid "Thhalv10025037m.g";
scaffold_1	StringTie	transcript	132192	134873	1000	-	.	old_geneid "DLOC.15"; transcript_id "PAC:20194634"; gene_id "Thhalv10025386m.g"; ref_old_geneid "Thhalv10025386m.g";
scaffold_1	StringTie	exon	132192	132683	1000	-	.	old_geneid "DLOC.15"; transcript_id "PAC:20194634"; exon_number "1"; gene_id "Thhalv10025386m.g"; ref_old_geneid "Thhalv10025386m.g";
scaffold_1	StringTie	exon	132786	133022	1000	-	.	old_geneid "DLOC.15"; transcript_id "PAC:20194634"; exon_number "2"; gene_id "Thhalv10025386m.g"; ref_old_geneid "Thhalv10025386m.g";
scaffold_1	StringTie	exon	133134	133501	1000	-	.	old_geneid "DLOC.15"; transcript_id "PAC:20194634"; exon_number "3"; gene_id "Thhalv10025386m.g"; ref_old_geneid "Thhalv10025386m.g";
scaffold_1	StringTie	exon	133645	134087	1000	-	.	old_geneid "DLOC.15"; transcript_id "PAC:20194634"; exon_number "4"; gene_id "Thhalv10025386m.g"; ref_old_geneid "Thhalv10025386m.g";
scaffold_1	StringTie	exon	134367	134873	1000	-	.	old_geneid "DLOC.15"; transcript_id "PAC:20194634"; exon_number "5"; gene_id "Thhalv10025386m.g"; ref_old_geneid "Thhalv10025386m.g";
scaffold_1	StringTie	transcript	137238	139670	1000	+	.	old_geneid "DLOC.16"; transcript_id "PAC:20194226"; gene_id "Thhalv10024782m.g"; ref_old_geneid "Thhalv10024782m.g";
scaffold_1	StringTie	exon	137238	137588	1000	+	.	old_geneid "DLOC.16"; transcript_id "PAC:20194226"; exon_number "1"; gene_id "Thhalv10024782m.g"; ref_old_geneid "Thhalv10024782m.g";
scaffold_1	StringTie	exon	137684	137880	1000	+	.	old_geneid "DLOC.16"; transcript_id "PAC:20194226"; exon_number "2"; gene_id "Thhalv10024782m.g"; ref_old_geneid "Thhalv10024782m.g";
scaffold_1	StringTie	exon	137977	138112	1000	+	.	old_geneid "DLOC.16"; transcript_id "PAC:20194226"; exon_number "3"; gene_id "Thhalv10024782m.g"; ref_old_geneid "Thhalv10024782m.g";
scaffold_1	StringTie	exon	138206	138403	1000	+	.	old_geneid "DLOC.16"; transcript_id "PAC:20194226"; exon_number "4"; gene_id "Thhalv10024782m.g"; ref_old_geneid "Thhalv10024782m.g";
scaffold_1	StringTie	exon	138481	138704	1000	+	.	old_geneid "DLOC.16"; transcript_id "PAC:20194226"; exon_number "5"; gene_id "Thhalv10024782m.g"; ref_old_geneid "Thhalv10024782m.g";
scaffold_1	StringTie	exon	138817	138888	1000	+	.	old_geneid "DLOC.16"; transcript_id "PAC:20194226"; exon_number "6"; gene_id "Thhalv10024782m.g"; ref_old_geneid "Thhalv10024782m.g";
scaffold_1	StringTie	exon	138935	138968	1000	+	.	old_geneid "DLOC.16"; transcript_id "PAC:20194226"; exon_number "7"; gene_id "Thhalv10024782m.g"; ref_old_geneid "Thhalv10024782m.g";
scaffold_1	StringTie	exon	139023	139253	1000	+	.	old_geneid "DLOC.16"; transcript_id "PAC:20194226"; exon_number "8"; gene_id "Thhalv10024782m.g"; ref_old_geneid "Thhalv10024782m.g";
scaffold_1	StringTie	exon	139353	139670	1000	+	.	old_geneid "DLOC.16"; transcript_id "PAC:20194226"; exon_number "9"; gene_id "Thhalv10024782m.g"; ref_old_geneid "Thhalv10024782m.g";
scaffold_1	StringTie	transcript	139941	141948	1000	+	.	old_geneid "DLOC.16"; transcript_id "PAC:20193875"; gene_id "Thhalv10025344m.g"; ref_old_geneid "Thhalv10025344m.g";
scaffold_1	StringTie	exon	139941	140167	1000	+	.	old_geneid "DLOC.16"; transcript_id "PAC:20193875"; exon_number "1"; gene_id "Thhalv10025344m.g"; ref_old_geneid "Thhalv10025344m.g";
scaffold_1	StringTie	exon	140260	140322	1000	+	.	old_geneid "DLOC.16"; transcript_id "PAC:20193875"; exon_number "2"; gene_id "Thhalv10025344m.g"; ref_old_geneid "Thhalv10025344m.g";
scaffold_1	StringTie	exon	140423	140585	1000	+	.	old_geneid "DLOC.16"; transcript_id "PAC:20193875"; exon_number "3"; gene_id "Thhalv10025344m.g"; ref_old_geneid "Thhalv10025344m.g";
scaffold_1	StringTie	exon	140671	140899	1000	+	.	old_geneid "DLOC.16"; transcript_id "PAC:20193875"; exon_number "4"; gene_id "Thhalv10025344m.g"; ref_old_geneid "Thhalv10025344m.g";
scaffold_1	StringTie	exon	140995	141948	1000	+	.	old_geneid "DLOC.16"; transcript_id "PAC:20193875"; exon_number "5"; gene_id "Thhalv10025344m.g"; ref_old_geneid "Thhalv10025344m.g";
scaffold_1	StringTie	transcript	141049	142735	1000	-	.	old_geneid "DLOC.17"; transcript_id "PAC:20193144"; gene_id "Thhalv10026520m.g"; ref_old_geneid "Thhalv10026520m.g";
scaffold_1	StringTie	exon	141049	141948	1000	-	.	old_geneid "DLOC.17"; transcript_id "PAC:20193144"; exon_number "1"; gene_id "Thhalv10026520m.g"; ref_old_geneid "Thhalv10026520m.g";
scaffold_1	StringTie	exon	142023	142104	1000	-	.	old_geneid "DLOC.17"; transcript_id "PAC:20193144"; exon_number "2"; gene_id "Thhalv10026520m.g"; ref_old_geneid "Thhalv10026520m.g";
scaffold_1	StringTie	exon	142193	142271	1000	-	.	old_geneid "DLOC.17"; transcript_id "PAC:20193144"; exon_number "3"; gene_id "Thhalv10026520m.g"; ref_old_geneid "Thhalv10026520m.g";
scaffold_1	StringTie	exon	142344	142440	1000	-	.	old_geneid "DLOC.17"; transcript_id "PAC:20193144"; exon_number "4"; gene_id "Thhalv10026520m.g"; ref_old_geneid "Thhalv10026520m.g";
scaffold_1	StringTie	exon	142559	142735	1000	-	.	old_geneid "DLOC.17"; transcript_id "PAC:20193144"; exon_number "5"; gene_id "Thhalv10026520m.g"; ref_old_geneid "Thhalv10026520m.g";
scaffold_1	StringTie	transcript	143325	146213	1000	+	.	old_geneid "DLOC.18"; transcript_id "PAC:20192987"; gene_id "Thhalv10024827m.g"; ref_old_geneid "Thhalv10024827m.g";
scaffold_1	StringTie	exon	143325	143395	1000	+	.	old_geneid "DLOC.18"; transcript_id "PAC:20192987"; exon_number "1"; gene_id "Thhalv10024827m.g"; ref_old_geneid "Thhalv10024827m.g";
scaffold_1	StringTie	exon	143478	143566	1000	+	.	old_geneid "DLOC.18"; transcript_id "PAC:20192987"; exon_number "2"; gene_id "Thhalv10024827m.g"; ref_old_geneid "Thhalv10024827m.g";
scaffold_1	StringTie	exon	143768	143976	1000	+	.	old_geneid "DLOC.18"; transcript_id "PAC:20192987"; exon_number "3"; gene_id "Thhalv10024827m.g"; ref_old_geneid "Thhalv10024827m.g";
scaffold_1	StringTie	exon	144080	144163	1000	+	.	old_geneid "DLOC.18"; transcript_id "PAC:20192987"; exon_number "4"; gene_id "Thhalv10024827m.g"; ref_old_geneid "Thhalv10024827m.g";
scaffold_1	StringTie	exon	144294	144422	1000	+	.	old_geneid "DLOC.18"; transcript_id "PAC:20192987"; exon_number "5"; gene_id "Thhalv10024827m.g"; ref_old_geneid "Thhalv10024827m.g";
scaffold_1	StringTie	exon	144521	144655	1000	+	.	old_geneid "DLOC.18"; transcript_id "PAC:20192987"; exon_number "6"; gene_id "Thhalv10024827m.g"; ref_old_geneid "Thhalv10024827m.g";
scaffold_1	StringTie	exon	144719	144865	1000	+	.	old_geneid "DLOC.18"; transcript_id "PAC:20192987"; exon_number "7"; gene_id "Thhalv10024827m.g"; ref_old_geneid "Thhalv10024827m.g";
scaffold_1	StringTie	exon	144991	145164	1000	+	.	old_geneid "DLOC.18"; transcript_id "PAC:20192987"; exon_number "8"; gene_id "Thhalv10024827m.g"; ref_old_geneid "Thhalv10024827m.g";
scaffold_1	StringTie	exon	145259	146213	1000	+	.	old_geneid "DLOC.18"; transcript_id "PAC:20192987"; exon_number "9"; gene_id "Thhalv10024827m.g"; ref_old_geneid "Thhalv10024827m.g";
scaffold_1	StringTie	transcript	142857	146089	1000	-	.	old_geneid "DLOC.19"; transcript_id "TCONS_00002476"; gene_id "XLOC_001540"; ref_old_geneid "XLOC_001540";
scaffold_1	StringTie	exon	142857	143172	1000	-	.	old_geneid "DLOC.19"; transcript_id "TCONS_00002476"; exon_number "1"; gene_id "XLOC_001540"; ref_old_geneid "XLOC_001540";
scaffold_1	StringTie	exon	143276	144149	1000	-	.	old_geneid "DLOC.19"; transcript_id "TCONS_00002476"; exon_number "2"; gene_id "XLOC_001540"; ref_old_geneid "XLOC_001540";
scaffold_1	StringTie	exon	144252	146089	1000	-	.	old_geneid "DLOC.19"; transcript_id "TCONS_00002476"; exon_number "3"; gene_id "XLOC_001540"; ref_old_geneid "XLOC_001540";
scaffold_1	StringTie	transcript	146280	148192	1000	-	.	old_geneid "DLOC.20"; transcript_id "PAC:20192968"; gene_id "Thhalv10026160m.g"; ref_old_geneid "Thhalv10026160m.g";
scaffold_1	StringTie	exon	146280	146486	1000	-	.	old_geneid "DLOC.20"; transcript_id "PAC:20192968"; exon_number "1"; gene_id "Thhalv10026160m.g"; ref_old_geneid "Thhalv10026160m.g";
scaffold_1	StringTie	exon	146614	146712	1000	-	.	old_geneid "DLOC.20"; transcript_id "PAC:20192968"; exon_number "2"; gene_id "Thhalv10026160m.g"; ref_old_geneid "Thhalv10026160m.g";
scaffold_1	StringTie	exon	146793	146849	1000	-	.	old_geneid "DLOC.20"; transcript_id "PAC:20192968"; exon_number "3"; gene_id "Thhalv10026160m.g"; ref_old_geneid "Thhalv10026160m.g";
scaffold_1	StringTie	exon	146946	147060	1000	-	.	old_geneid "DLOC.20"; transcript_id "PAC:20192968"; exon_number "4"; gene_id "Thhalv10026160m.g"; ref_old_geneid "Thhalv10026160m.g";
scaffold_1	StringTie	exon	147155	147220	1000	-	.	old_geneid "DLOC.20"; transcript_id "PAC:20192968"; exon_number "5"; gene_id "Thhalv10026160m.g"; ref_old_geneid "Thhalv10026160m.g";
scaffold_1	StringTie	exon	147308	147352	1000	-	.	old_geneid "DLOC.20"; transcript_id "PAC:20192968"; exon_number "6"; gene_id "Thhalv10026160m.g"; ref_old_geneid "Thhalv10026160m.g";
scaffold_1	StringTie	exon	147460	147499	1000	-	.	old_geneid "DLOC.20"; transcript_id "PAC:20192968"; exon_number "7"; gene_id "Thhalv10026160m.g"; ref_old_geneid "Thhalv10026160m.g";
scaffold_1	StringTie	exon	147726	147775	1000	-	.	old_geneid "DLOC.20"; transcript_id "PAC:20192968"; exon_number "8"; gene_id "Thhalv10026160m.g"; ref_old_geneid "Thhalv10026160m.g";
scaffold_1	StringTie	exon	147877	147961	1000	-	.	old_geneid "DLOC.20"; transcript_id "PAC:20192968"; exon_number "9"; gene_id "Thhalv10026160m.g"; ref_old_geneid "Thhalv10026160m.g";
scaffold_1	StringTie	exon	148086	148192	1000	-	.	old_geneid "DLOC.20"; transcript_id "PAC:20192968"; exon_number "10"; gene_id "Thhalv10026160m.g"; ref_old_geneid "Thhalv10026160m.g";
scaffold_1	StringTie	transcript	14231	16229	1000	+	.	old_geneid "DLOC.21"; transcript_id "PAC:20194786"; gene_id "Thhalv10024855m.g"; ref_old_geneid "Thhalv10024855m.g";
scaffold_1	StringTie	exon	14231	14303	1000	+	.	old_geneid "DLOC.21"; transcript_id "PAC:20194786"; exon_number "1"; gene_id "Thhalv10024855m.g"; ref_old_geneid "Thhalv10024855m.g";
scaffold_1	StringTie	exon	14480	15974	1000	+	.	old_geneid "DLOC.21"; transcript_id "PAC:20194786"; exon_number "2"; gene_id "Thhalv10024855m.g"; ref_old_geneid "Thhalv10024855m.g";
scaffold_1	StringTie	exon	16062	16229	1000	+	.	old_geneid "DLOC.21"; transcript_id "PAC:20194786"; exon_number "3"; gene_id "Thhalv10024855m.g"; ref_old_geneid "Thhalv10024855m.g";
scaffold_1	StringTie	transcript	15650	19179	1000	-	.	old_geneid "DLOC.22"; transcript_id "PAC:20195400"; gene_id "Thhalv10024456m.g"; ref_old_geneid "Thhalv10024456m.g";
scaffold_1	StringTie	exon	15650	16645	1000	-	.	old_geneid "DLOC.22"; transcript_id "PAC:20195400"; exon_number "1"; gene_id "Thhalv10024456m.g"; ref_old_geneid "Thhalv10024456m.g";
scaffold_1	StringTie	exon	16971	19179	1000	-	.	old_geneid "DLOC.22"; transcript_id "PAC:20195400"; exon_number "2"; gene_id "Thhalv10024456m.g"; ref_old_geneid "Thhalv10024456m.g";
scaffold_1	StringTie	transcript	19911	23466	1000	-	.	old_geneid "DLOC.23"; transcript_id "PAC:20194647"; gene_id "Thhalv10024267m.g"; ref_old_geneid "Thhalv10024267m.g";
scaffold_1	StringTie	exon	19911	21221	1000	-	.	old_geneid "DLOC.23"; transcript_id "PAC:20194647"; exon_number "1"; gene_id "Thhalv10024267m.g"; ref_old_geneid "Thhalv10024267m.g";
scaffold_1	StringTie	exon	21324	22935	1000	-	.	old_geneid "DLOC.23"; transcript_id "PAC:20194647"; exon_number "2"; gene_id "Thhalv10024267m.g"; ref_old_geneid "Thhalv10024267m.g";
scaffold_1	StringTie	exon	23051	23466	1000	-	.	old_geneid "DLOC.23"; transcript_id "PAC:20194647"; exon_number "3"; gene_id "Thhalv10024267m.g"; ref_old_geneid "Thhalv10024267m.g";
scaffold_1	StringTie	transcript	24395	35779	1000	+	.	gene_id "DLOC.24"; transcript_id "DLOC.24.1";
scaffold_1	StringTie	exon	24395	24834	1000	+	.	gene_id "DLOC.24"; transcript_id "DLOC.24.1"; exon_number "1";
scaffold_1	StringTie	exon	25049	25123	1000	+	.	gene_id "DLOC.24"; transcript_id "DLOC.24.1"; exon_number "2";
scaffold_1	StringTie	exon	25248	25367	1000	+	.	gene_id "DLOC.24"; transcript_id "DLOC.24.1"; exon_number "3";
scaffold_1	StringTie	exon	25469	25541	1000	+	.	gene_id "DLOC.24"; transcript_id "DLOC.24.1"; exon_number "4";
scaffold_1	StringTie	exon	25656	25759	1000	+	.	gene_id "DLOC.24"; transcript_id "DLOC.24.1"; exon_number "5";
scaffold_1	StringTie	exon	25881	26908	1000	+	.	gene_id "DLOC.24"; transcript_id "DLOC.24.1"; exon_number "6";
scaffold_1	StringTie	exon	26982	27090	1000	+	.	gene_id "DLOC.24"; transcript_id "DLOC.24.1"; exon_number "7";
scaffold_1	StringTie	exon	28181	29195	1000	+	.	gene_id "DLOC.24"; transcript_id "DLOC.24.1"; exon_number "8";
scaffold_1	StringTie	exon	29315	29632	1000	+	.	gene_id "DLOC.24"; transcript_id "DLOC.24.1"; exon_number "9";
scaffold_1	StringTie	exon	29860	30193	1000	+	.	gene_id "DLOC.24"; transcript_id "DLOC.24.1"; exon_number "10";
scaffold_1	StringTie	exon	30287	30709	1000	+	.	gene_id "DLOC.24"; transcript_id "DLOC.24.1"; exon_number "11";
scaffold_1	StringTie	exon	30917	31209	1000	+	.	gene_id "DLOC.24"; transcript_id "DLOC.24.1"; exon_number "12";
scaffold_1	StringTie	exon	31551	31824	1000	+	.	gene_id "DLOC.24"; transcript_id "DLOC.24.1"; exon_number "13";
scaffold_1	StringTie	exon	32104	32594	1000	+	.	gene_id "DLOC.24"; transcript_id "DLOC.24.1"; exon_number "14";
scaffold_1	StringTie	exon	32757	33078	1000	+	.	gene_id "DLOC.24"; transcript_id "DLOC.24.1"; exon_number "15";
scaffold_1	StringTie	exon	33260	33620	1000	+	.	gene_id "DLOC.24"; transcript_id "DLOC.24.1"; exon_number "16";
scaffold_1	StringTie	exon	33825	34486	1000	+	.	gene_id "DLOC.24"; transcript_id "DLOC.24.1"; exon_number "17";
scaffold_1	StringTie	exon	34686	35779	1000	+	.	gene_id "DLOC.24"; transcript_id "DLOC.24.1"; exon_number "18";
scaffold_1	StringTie	transcript	24395	35291	1000	+	.	gene_id "DLOC.24"; transcript_id "DLOC.24.2";
scaffold_1	StringTie	exon	24395	24831	1000	+	.	gene_id "DLOC.24"; transcript_id "DLOC.24.2"; exon_number "1";
scaffold_1	StringTie	exon	34073	35291	1000	+	.	gene_id "DLOC.24"; transcript_id "DLOC.24.2"; exon_number "2";
scaffold_1	StringTie	transcript	24412	35291	1000	+	.	gene_id "DLOC.24"; transcript_id "DLOC.24.3";
scaffold_1	StringTie	exon	24412	24834	1000	+	.	gene_id "DLOC.24"; transcript_id "DLOC.24.3"; exon_number "1";
scaffold_1	StringTie	exon	25049	25123	1000	+	.	gene_id "DLOC.24"; transcript_id "DLOC.24.3"; exon_number "2";
scaffold_1	StringTie	exon	25248	25367	1000	+	.	gene_id "DLOC.24"; transcript_id "DLOC.24.3"; exon_number "3";
scaffold_1	StringTie	exon	25469	25541	1000	+	.	gene_id "DLOC.24"; transcript_id "DLOC.24.3"; exon_number "4";
scaffold_1	StringTie	exon	25656	25759	1000	+	.	gene_id "DLOC.24"; transcript_id "DLOC.24.3"; exon_number "5";
scaffold_1	StringTie	exon	25881	26908	1000	+	.	gene_id "DLOC.24"; transcript_id "DLOC.24.3"; exon_number "6";
scaffold_1	StringTie	exon	26982	29195	1000	+	.	gene_id "DLOC.24"; transcript_id "DLOC.24.3"; exon_number "7";
scaffold_1	StringTie	exon	29315	29632	1000	+	.	gene_id "DLOC.24"; transcript_id "DLOC.24.3"; exon_number "8";
scaffold_1	StringTie	exon	29850	30193	1000	+	.	gene_id "DLOC.24"; transcript_id "DLOC.24.3"; exon_number "9";
scaffold_1	StringTie	exon	30287	30709	1000	+	.	gene_id "DLOC.24"; transcript_id "DLOC.24.3"; exon_number "10";
scaffold_1	StringTie	exon	30917	31209	1000	+	.	gene_id "DLOC.24"; transcript_id "DLOC.24.3"; exon_number "11";
scaffold_1	StringTie	exon	31551	31824	1000	+	.	gene_id "DLOC.24"; transcript_id "DLOC.24.3"; exon_number "12";
scaffold_1	StringTie	exon	32104	32594	1000	+	.	gene_id "DLOC.24"; transcript_id "DLOC.24.3"; exon_number "13";
scaffold_1	StringTie	exon	32757	33078	1000	+	.	gene_id "DLOC.24"; transcript_id "DLOC.24.3"; exon_number "14";
scaffold_1	StringTie	exon	33260	33620	1000	+	.	gene_id "DLOC.24"; transcript_id "DLOC.24.3"; exon_number "15";
scaffold_1	StringTie	exon	33825	34486	1000	+	.	gene_id "DLOC.24"; transcript_id "DLOC.24.3"; exon_number "16";
scaffold_1	StringTie	exon	34686	35291	1000	+	.	gene_id "DLOC.24"; transcript_id "DLOC.24.3"; exon_number "17";
scaffold_1	StringTie	transcript	24412	35291	1000	+	.	gene_id "DLOC.24"; transcript_id "DLOC.24.4";
scaffold_1	StringTie	exon	24412	24834	1000	+	.	gene_id "DLOC.24"; transcript_id "DLOC.24.4"; exon_number "1";
scaffold_1	StringTie	exon	25049	25123	1000	+	.	gene_id "DLOC.24"; transcript_id "DLOC.24.4"; exon_number "2";
scaffold_1	StringTie	exon	25248	25367	1000	+	.	gene_id "DLOC.24"; transcript_id "DLOC.24.4"; exon_number "3";
scaffold_1	StringTie	exon	25469	25541	1000	+	.	gene_id "DLOC.24"; transcript_id "DLOC.24.4"; exon_number "4";
scaffold_1	StringTie	exon	25656	25759	1000	+	.	gene_id "DLOC.24"; transcript_id "DLOC.24.4"; exon_number "5";
scaffold_1	StringTie	exon	25881	26908	1000	+	.	gene_id "DLOC.24"; transcript_id "DLOC.24.4"; exon_number "6";
scaffold_1	StringTie	exon	26998	29195	1000	+	.	gene_id "DLOC.24"; transcript_id "DLOC.24.4"; exon_number "7";
scaffold_1	StringTie	exon	29315	29632	1000	+	.	gene_id "DLOC.24"; transcript_id "DLOC.24.4"; exon_number "8";
scaffold_1	StringTie	exon	29860	30193	1000	+	.	gene_id "DLOC.24"; transcript_id "DLOC.24.4"; exon_number "9";
scaffold_1	StringTie	exon	30287	30709	1000	+	.	gene_id "DLOC.24"; transcript_id "DLOC.24.4"; exon_number "10";
scaffold_1	StringTie	exon	30917	31209	1000	+	.	gene_id "DLOC.24"; transcript_id "DLOC.24.4"; exon_number "11";
scaffold_1	StringTie	exon	31551	31824	1000	+	.	gene_id "DLOC.24"; transcript_id "DLOC.24.4"; exon_number "12";
scaffold_1	StringTie	exon	32104	32594	1000	+	.	gene_id "DLOC.24"; transcript_id "DLOC.24.4"; exon_number "13";
scaffold_1	StringTie	exon	32757	33078	1000	+	.	gene_id "DLOC.24"; transcript_id "DLOC.24.4"; exon_number "14";
scaffold_1	StringTie	exon	33260	33620	1000	+	.	gene_id "DLOC.24"; transcript_id "DLOC.24.4"; exon_number "15";
scaffold_1	StringTie	exon	33825	34486	1000	+	.	gene_id "DLOC.24"; transcript_id "DLOC.24.4"; exon_number "16";
scaffold_1	StringTie	exon	34686	35291	1000	+	.	gene_id "DLOC.24"; transcript_id "DLOC.24.4"; exon_number "17";
scaffold_1	StringTie	transcript	24413	35614	1000	+	.	gene_id "DLOC.24"; transcript_id "DLOC.24.5";
scaffold_1	StringTie	exon	24413	24834	1000	+	.	gene_id "DLOC.24"; transcript_id "DLOC.24.5"; exon_number "1";
scaffold_1	StringTie	exon	25049	25123	1000	+	.	gene_id "DLOC.24"; transcript_id "DLOC.24.5"; exon_number "2";
scaffold_1	StringTie	exon	25248	25367	1000	+	.	gene_id "DLOC.24"; transcript_id "DLOC.24.5"; exon_number "3";
scaffold_1	StringTie	exon	25469	25541	1000	+	.	gene_id "DLOC.24"; transcript_id "DLOC.24.5"; exon_number "4";
scaffold_1	StringTie	exon	25656	25759	1000	+	.	gene_id "DLOC.24"; transcript_id "DLOC.24.5"; exon_number "5";
scaffold_1	StringTie	exon	25881	26908	1000	+	.	gene_id "DLOC.24"; transcript_id "DLOC.24.5"; exon_number "6";
scaffold_1	StringTie	exon	26982	27090	1000	+	.	gene_id "DLOC.24"; transcript_id "DLOC.24.5"; exon_number "7";
scaffold_1	StringTie	exon	28181	29195	1000	+	.	gene_id "DLOC.24"; transcript_id "DLOC.24.5"; exon_number "8";
scaffold_1	StringTie	exon	29315	29632	1000	+	.	gene_id "DLOC.24"; transcript_id "DLOC.24.5"; exon_number "9";
scaffold_1	StringTie	exon	29860	30193	1000	+	.	gene_id "DLOC.24"; transcript_id "DLOC.24.5"; exon_number "10";
scaffold_1	StringTie	exon	30287	31209	1000	+	.	gene_id "DLOC.24"; transcript_id "DLOC.24.5"; exon_number "11";
scaffold_1	StringTie	exon	31551	31824	1000	+	.	gene_id "DLOC.24"; transcript_id "DLOC.24.5"; exon_number "12";
scaffold_1	StringTie	exon	32104	32594	1000	+	.	gene_id "DLOC.24"; transcript_id "DLOC.24.5"; exon_number "13";
scaffold_1	StringTie	exon	32757	33078	1000	+	.	gene_id "DLOC.24"; transcript_id "DLOC.24.5"; exon_number "14";
scaffold_1	StringTie	exon	33260	33620	1000	+	.	gene_id "DLOC.24"; transcript_id "DLOC.24.5"; exon_number "15";
scaffold_1	StringTie	exon	33825	34486	1000	+	.	gene_id "DLOC.24"; transcript_id "DLOC.24.5"; exon_number "16";
scaffold_1	StringTie	exon	34686	35614	1000	+	.	gene_id "DLOC.24"; transcript_id "DLOC.24.5"; exon_number "17";
scaffold_1	StringTie	transcript	24415	27417	1000	+	.	gene_id "DLOC.24"; transcript_id "DLOC.24.6";
scaffold_1	StringTie	exon	24415	24834	1000	+	.	gene_id "DLOC.24"; transcript_id "DLOC.24.6"; exon_number "1";
scaffold_1	StringTie	exon	25049	25123	1000	+	.	gene_id "DLOC.24"; transcript_id "DLOC.24.6"; exon_number "2";
scaffold_1	StringTie	exon	25321	25367	1000	+	.	gene_id "DLOC.24"; transcript_id "DLOC.24.6"; exon_number "3";
scaffold_1	StringTie	exon	25469	25541	1000	+	.	gene_id "DLOC.24"; transcript_id "DLOC.24.6"; exon_number "4";
scaffold_1	StringTie	exon	25656	25759	1000	+	.	gene_id "DLOC.24"; transcript_id "DLOC.24.6"; exon_number "5";
scaffold_1	StringTie	exon	25881	26049	1000	+	.	gene_id "DLOC.24"; transcript_id "DLOC.24.6"; exon_number "6";
scaffold_1	StringTie	exon	26457	26908	1000	+	.	gene_id "DLOC.24"; transcript_id "DLOC.24.6"; exon_number "7";
scaffold_1	StringTie	exon	26982	27417	1000	+	.	gene_id "DLOC.24"; transcript_id "DLOC.24.6"; exon_number "8";
scaffold_1	StringTie	transcript	24502	27047	1000	+	.	gene_id "DLOC.24"; transcript_id "DLOC.24.7";
scaffold_1	StringTie	exon	24502	24834	1000	+	.	gene_id "DLOC.24"; transcript_id "DLOC.24.7"; exon_number "1";
scaffold_1	StringTie	exon	25049	25123	1000	+	.	gene_id "DLOC.24"; transcript_id "DLOC.24.7"; exon_number "2";
scaffold_1	StringTie	exon	25248	25367	1000	+	.	gene_id "DLOC.24"; transcript_id "DLOC.24.7"; exon_number "3";
scaffold_1	StringTie	exon	25469	25541	1000	+	.	gene_id "DLOC.24"; transcript_id "DLOC.24.7"; exon_number "4";
scaffold_1	StringTie	exon	25656	25759	1000	+	.	gene_id "DLOC.24"; transcript_id "DLOC.24.7"; exon_number "5";
scaffold_1	StringTie	exon	25881	26049	1000	+	.	gene_id "DLOC.24"; transcript_id "DLOC.24.7"; exon_number "6";
scaffold_1	StringTie	exon	26457	26908	1000	+	.	gene_id "DLOC.24"; transcript_id "DLOC.24.7"; exon_number "7";
scaffold_1	StringTie	exon	26998	27047	1000	+	.	gene_id "DLOC.24"; transcript_id "DLOC.24.7"; exon_number "8";
scaffold_1	StringTie	transcript	28122	35614	1000	+	.	gene_id "DLOC.24"; transcript_id "DLOC.24.8";
scaffold_1	StringTie	exon	28122	29195	1000	+	.	gene_id "DLOC.24"; transcript_id "DLOC.24.8"; exon_number "1";
scaffold_1	StringTie	exon	29315	29632	1000	+	.	gene_id "DLOC.24"; transcript_id "DLOC.24.8"; exon_number "2";
scaffold_1	StringTie	exon	29850	30193	1000	+	.	gene_id "DLOC.24"; transcript_id "DLOC.24.8"; exon_number "3";
scaffold_1	StringTie	exon	30287	31824	1000	+	.	gene_id "DLOC.24"; transcript_id "DLOC.24.8"; exon_number "4";
scaffold_1	StringTie	exon	32104	32594	1000	+	.	gene_id "DLOC.24"; transcript_id "DLOC.24.8"; exon_number "5";
scaffold_1	StringTie	exon	32757	33078	1000	+	.	gene_id "DLOC.24"; transcript_id "DLOC.24.8"; exon_number "6";
scaffold_1	StringTie	exon	33260	33620	1000	+	.	gene_id "DLOC.24"; transcript_id "DLOC.24.8"; exon_number "7";
scaffold_1	StringTie	exon	33825	34486	1000	+	.	gene_id "DLOC.24"; transcript_id "DLOC.24.8"; exon_number "8";
scaffold_1	StringTie	exon	34686	35614	1000	+	.	gene_id "DLOC.24"; transcript_id "DLOC.24.8"; exon_number "9";
scaffold_1	StringTie	transcript	28122	35779	1000	+	.	gene_id "DLOC.24"; transcript_id "DLOC.24.9";
scaffold_1	StringTie	exon	28122	29195	1000	+	.	gene_id "DLOC.24"; transcript_id "DLOC.24.9"; exon_number "1";
scaffold_1	StringTie	exon	29315	29632	1000	+	.	gene_id "DLOC.24"; transcript_id "DLOC.24.9"; exon_number "2";
scaffold_1	StringTie	exon	29850	30193	1000	+	.	gene_id "DLOC.24"; transcript_id "DLOC.24.9"; exon_number "3";
scaffold_1	StringTie	exon	30287	31209	1000	+	.	gene_id "DLOC.24"; transcript_id "DLOC.24.9"; exon_number "4";
scaffold_1	StringTie	exon	31551	31824	1000	+	.	gene_id "DLOC.24"; transcript_id "DLOC.24.9"; exon_number "5";
scaffold_1	StringTie	exon	32104	32594	1000	+	.	gene_id "DLOC.24"; transcript_id "DLOC.24.9"; exon_number "6";
scaffold_1	StringTie	exon	32757	33078	1000	+	.	gene_id "DLOC.24"; transcript_id "DLOC.24.9"; exon_number "7";
scaffold_1	StringTie	exon	33260	33620	1000	+	.	gene_id "DLOC.24"; transcript_id "DLOC.24.9"; exon_number "8";
scaffold_1	StringTie	exon	33825	34486	1000	+	.	gene_id "DLOC.24"; transcript_id "DLOC.24.9"; exon_number "9";
scaffold_1	StringTie	exon	34686	35779	1000	+	.	gene_id "DLOC.24"; transcript_id "DLOC.24.9"; exon_number "10";
scaffold_1	StringTie	transcript	28122	35774	1000	+	.	gene_id "DLOC.24"; transcript_id "DLOC.24.10";
scaffold_1	StringTie	exon	28122	29220	1000	+	.	gene_id "DLOC.24"; transcript_id "DLOC.24.10"; exon_number "1";
scaffold_1	StringTie	exon	29315	29632	1000	+	.	gene_id "DLOC.24"; transcript_id "DLOC.24.10"; exon_number "2";
scaffold_1	StringTie	exon	29850	30193	1000	+	.	gene_id "DLOC.24"; transcript_id "DLOC.24.10"; exon_number "3";
scaffold_1	StringTie	exon	30287	31209	1000	+	.	gene_id "DLOC.24"; transcript_id "DLOC.24.10"; exon_number "4";
scaffold_1	StringTie	exon	31551	31824	1000	+	.	gene_id "DLOC.24"; transcript_id "DLOC.24.10"; exon_number "5";
scaffold_1	StringTie	exon	32104	32594	1000	+	.	gene_id "DLOC.24"; transcript_id "DLOC.24.10"; exon_number "6";
scaffold_1	StringTie	exon	32757	33078	1000	+	.	gene_id "DLOC.24"; transcript_id "DLOC.24.10"; exon_number "7";
scaffold_1	StringTie	exon	33260	34486	1000	+	.	gene_id "DLOC.24"; transcript_id "DLOC.24.10"; exon_number "8";
scaffold_1	StringTie	exon	34686	35774	1000	+	.	gene_id "DLOC.24"; transcript_id "DLOC.24.10"; exon_number "9";
scaffold_1	StringTie	transcript	28122	35291	1000	+	.	gene_id "DLOC.24"; transcript_id "DLOC.24.11";
scaffold_1	StringTie	exon	28122	29195	1000	+	.	gene_id "DLOC.24"; transcript_id "DLOC.24.11"; exon_number "1";
scaffold_1	StringTie	exon	29315	29632	1000	+	.	gene_id "DLOC.24"; transcript_id "DLOC.24.11"; exon_number "2";
scaffold_1	StringTie	exon	29850	30193	1000	+	.	gene_id "DLOC.24"; transcript_id "DLOC.24.11"; exon_number "3";
scaffold_1	StringTie	exon	30287	31209	1000	+	.	gene_id "DLOC.24"; transcript_id "DLOC.24.11"; exon_number "4";
scaffold_1	StringTie	exon	31332	31824	1000	+	.	gene_id "DLOC.24"; transcript_id "DLOC.24.11"; exon_number "5";
scaffold_1	StringTie	exon	32104	32594	1000	+	.	gene_id "DLOC.24"; transcript_id "DLOC.24.11"; exon_number "6";
scaffold_1	StringTie	exon	32757	33078	1000	+	.	gene_id "DLOC.24"; transcript_id "DLOC.24.11"; exon_number "7";
scaffold_1	StringTie	exon	33260	33620	1000	+	.	gene_id "DLOC.24"; transcript_id "DLOC.24.11"; exon_number "8";
scaffold_1	StringTie	exon	33825	34486	1000	+	.	gene_id "DLOC.24"; transcript_id "DLOC.24.11"; exon_number "9";
scaffold_1	StringTie	exon	34686	35291	1000	+	.	gene_id "DLOC.24"; transcript_id "DLOC.24.11"; exon_number "10";
scaffold_1	StringTie	transcript	28122	35291	1000	+	.	gene_id "DLOC.24"; transcript_id "DLOC.24.12";
scaffold_1	StringTie	exon	28122	29195	1000	+	.	gene_id "DLOC.24"; transcript_id "DLOC.24.12"; exon_number "1";
scaffold_1	StringTie	exon	29315	29439	1000	+	.	gene_id "DLOC.24"; transcript_id "DLOC.24.12"; exon_number "2";
scaffold_1	StringTie	exon	29523	29632	1000	+	.	gene_id "DLOC.24"; transcript_id "DLOC.24.12"; exon_number "3";
scaffold_1	StringTie	exon	29860	30193	1000	+	.	gene_id "DLOC.24"; transcript_id "DLOC.24.12"; exon_number "4";
scaffold_1	StringTie	exon	30287	31824	1000	+	.	gene_id "DLOC.24"; transcript_id "DLOC.24.12"; exon_number "5";
scaffold_1	StringTie	exon	32104	32594	1000	+	.	gene_id "DLOC.24"; transcript_id "DLOC.24.12"; exon_number "6";
scaffold_1	StringTie	exon	32757	33078	1000	+	.	gene_id "DLOC.24"; transcript_id "DLOC.24.12"; exon_number "7";
scaffold_1	StringTie	exon	33260	33620	1000	+	.	gene_id "DLOC.24"; transcript_id "DLOC.24.12"; exon_number "8";
scaffold_1	StringTie	exon	33825	34486	1000	+	.	gene_id "DLOC.24"; transcript_id "DLOC.24.12"; exon_number "9";
scaffold_1	StringTie	exon	34686	35291	1000	+	.	gene_id "DLOC.24"; transcript_id "DLOC.24.12"; exon_number "10";
scaffold_1	StringTie	transcript	28122	35291	1000	+	.	old_geneid "DLOC.24"; transcript_id "PAC:20194822"; gene_id "Thhalv10024199m.g"; ref_old_geneid "Thhalv10024199m.g";
scaffold_1	StringTie	exon	28122	29195	1000	+	.	old_geneid "DLOC.24"; transcript_id "PAC:20194822"; exon_number "1"; gene_id "Thhalv10024199m.g"; ref_old_geneid "Thhalv10024199m.g";
scaffold_1	StringTie	exon	29315	29632	1000	+	.	old_geneid "DLOC.24"; transcript_id "PAC:20194822"; exon_number "2"; gene_id "Thhalv10024199m.g"; ref_old_geneid "Thhalv10024199m.g";
scaffold_1	StringTie	exon	29860	30193	1000	+	.	old_geneid "DLOC.24"; transcript_id "PAC:20194822"; exon_number "3"; gene_id "Thhalv10024199m.g"; ref_old_geneid "Thhalv10024199m.g";
scaffold_1	StringTie	exon	30287	30709	1000	+	.	old_geneid "DLOC.24"; transcript_id "PAC:20194822"; exon_number "4"; gene_id "Thhalv10024199m.g"; ref_old_geneid "Thhalv10024199m.g";
scaffold_1	StringTie	exon	30917	31209	1000	+	.	old_geneid "DLOC.24"; transcript_id "PAC:20194822"; exon_number "5"; gene_id "Thhalv10024199m.g"; ref_old_geneid "Thhalv10024199m.g";
scaffold_1	StringTie	exon	31551	31824	1000	+	.	old_geneid "DLOC.24"; transcript_id "PAC:20194822"; exon_number "6"; gene_id "Thhalv10024199m.g"; ref_old_geneid "Thhalv10024199m.g";
scaffold_1	StringTie	exon	32104	32594	1000	+	.	old_geneid "DLOC.24"; transcript_id "PAC:20194822"; exon_number "7"; gene_id "Thhalv10024199m.g"; ref_old_geneid "Thhalv10024199m.g";
scaffold_1	StringTie	exon	32757	33078	1000	+	.	old_geneid "DLOC.24"; transcript_id "PAC:20194822"; exon_number "8"; gene_id "Thhalv10024199m.g"; ref_old_geneid "Thhalv10024199m.g";
scaffold_1	StringTie	exon	33260	33620	1000	+	.	old_geneid "DLOC.24"; transcript_id "PAC:20194822"; exon_number "9"; gene_id "Thhalv10024199m.g"; ref_old_geneid "Thhalv10024199m.g";
scaffold_1	StringTie	exon	33825	34486	1000	+	.	old_geneid "DLOC.24"; transcript_id "PAC:20194822"; exon_number "10"; gene_id "Thhalv10024199m.g"; ref_old_geneid "Thhalv10024199m.g";
scaffold_1	StringTie	exon	34686	35291	1000	+	.	old_geneid "DLOC.24"; transcript_id "PAC:20194822"; exon_number "11"; gene_id "Thhalv10024199m.g"; ref_old_geneid "Thhalv10024199m.g";
scaffold_1	StringTie	transcript	28122	35291	1000	+	.	old_geneid "DLOC.24"; transcript_id "PAC:20194823"; gene_id "Thhalv10024199m.g"; ref_old_geneid "Thhalv10024199m.g";
scaffold_1	StringTie	exon	28122	29195	1000	+	.	old_geneid "DLOC.24"; transcript_id "PAC:20194823"; exon_number "1"; gene_id "Thhalv10024199m.g"; ref_old_geneid "Thhalv10024199m.g";
scaffold_1	StringTie	exon	29315	29632	1000	+	.	old_geneid "DLOC.24"; transcript_id "PAC:20194823"; exon_number "2"; gene_id "Thhalv10024199m.g"; ref_old_geneid "Thhalv10024199m.g";
scaffold_1	StringTie	exon	29850	30193	1000	+	.	old_geneid "DLOC.24"; transcript_id "PAC:20194823"; exon_number "3"; gene_id "Thhalv10024199m.g"; ref_old_geneid "Thhalv10024199m.g";
scaffold_1	StringTie	exon	30287	30709	1000	+	.	old_geneid "DLOC.24"; transcript_id "PAC:20194823"; exon_number "4"; gene_id "Thhalv10024199m.g"; ref_old_geneid "Thhalv10024199m.g";
scaffold_1	StringTie	exon	30917	31209	1000	+	.	old_geneid "DLOC.24"; transcript_id "PAC:20194823"; exon_number "5"; gene_id "Thhalv10024199m.g"; ref_old_geneid "Thhalv10024199m.g";
scaffold_1	StringTie	exon	31551	31824	1000	+	.	old_geneid "DLOC.24"; transcript_id "PAC:20194823"; exon_number "6"; gene_id "Thhalv10024199m.g"; ref_old_geneid "Thhalv10024199m.g";
scaffold_1	StringTie	exon	32104	32594	1000	+	.	old_geneid "DLOC.24"; transcript_id "PAC:20194823"; exon_number "7"; gene_id "Thhalv10024199m.g"; ref_old_geneid "Thhalv10024199m.g";
scaffold_1	StringTie	exon	32757	33078	1000	+	.	old_geneid "DLOC.24"; transcript_id "PAC:20194823"; exon_number "8"; gene_id "Thhalv10024199m.g"; ref_old_geneid "Thhalv10024199m.g";
scaffold_1	StringTie	exon	33260	33620	1000	+	.	old_geneid "DLOC.24"; transcript_id "PAC:20194823"; exon_number "9"; gene_id "Thhalv10024199m.g"; ref_old_geneid "Thhalv10024199m.g";
scaffold_1	StringTie	exon	33825	34486	1000	+	.	old_geneid "DLOC.24"; transcript_id "PAC:20194823"; exon_number "10"; gene_id "Thhalv10024199m.g"; ref_old_geneid "Thhalv10024199m.g";
scaffold_1	StringTie	exon	34686	35291	1000	+	.	old_geneid "DLOC.24"; transcript_id "PAC:20194823"; exon_number "11"; gene_id "Thhalv10024199m.g"; ref_old_geneid "Thhalv10024199m.g";
scaffold_1	StringTie	transcript	28122	35291	1000	+	.	old_geneid "DLOC.24"; transcript_id "PAC:20194821"; gene_id "Thhalv10024199m.g"; ref_old_geneid "Thhalv10024199m.g";
scaffold_1	StringTie	exon	28122	29195	1000	+	.	old_geneid "DLOC.24"; transcript_id "PAC:20194821"; exon_number "1"; gene_id "Thhalv10024199m.g"; ref_old_geneid "Thhalv10024199m.g";
scaffold_1	StringTie	exon	29315	29632	1000	+	.	old_geneid "DLOC.24"; transcript_id "PAC:20194821"; exon_number "2"; gene_id "Thhalv10024199m.g"; ref_old_geneid "Thhalv10024199m.g";
scaffold_1	StringTie	exon	29860	30193	1000	+	.	old_geneid "DLOC.24"; transcript_id "PAC:20194821"; exon_number "3"; gene_id "Thhalv10024199m.g"; ref_old_geneid "Thhalv10024199m.g";
scaffold_1	StringTie	exon	30287	30709	1000	+	.	old_geneid "DLOC.24"; transcript_id "PAC:20194821"; exon_number "4"; gene_id "Thhalv10024199m.g"; ref_old_geneid "Thhalv10024199m.g";
scaffold_1	StringTie	exon	30917	31209	1000	+	.	old_geneid "DLOC.24"; transcript_id "PAC:20194821"; exon_number "5"; gene_id "Thhalv10024199m.g"; ref_old_geneid "Thhalv10024199m.g";
scaffold_1	StringTie	exon	31530	31824	1000	+	.	old_geneid "DLOC.24"; transcript_id "PAC:20194821"; exon_number "6"; gene_id "Thhalv10024199m.g"; ref_old_geneid "Thhalv10024199m.g";
scaffold_1	StringTie	exon	32104	32594	1000	+	.	old_geneid "DLOC.24"; transcript_id "PAC:20194821"; exon_number "7"; gene_id "Thhalv10024199m.g"; ref_old_geneid "Thhalv10024199m.g";
scaffold_1	StringTie	exon	32757	33078	1000	+	.	old_geneid "DLOC.24"; transcript_id "PAC:20194821"; exon_number "8"; gene_id "Thhalv10024199m.g"; ref_old_geneid "Thhalv10024199m.g";
scaffold_1	StringTie	exon	33260	33620	1000	+	.	old_geneid "DLOC.24"; transcript_id "PAC:20194821"; exon_number "9"; gene_id "Thhalv10024199m.g"; ref_old_geneid "Thhalv10024199m.g";
scaffold_1	StringTie	exon	33825	34486	1000	+	.	old_geneid "DLOC.24"; transcript_id "PAC:20194821"; exon_number "10"; gene_id "Thhalv10024199m.g"; ref_old_geneid "Thhalv10024199m.g";
scaffold_1	StringTie	exon	34686	35291	1000	+	.	old_geneid "DLOC.24"; transcript_id "PAC:20194821"; exon_number "11"; gene_id "Thhalv10024199m.g"; ref_old_geneid "Thhalv10024199m.g";
scaffold_1	StringTie	transcript	28125	35291	1000	+	.	gene_id "DLOC.24"; transcript_id "DLOC.24.16";
scaffold_1	StringTie	exon	28125	29220	1000	+	.	gene_id "DLOC.24"; transcript_id "DLOC.24.16"; exon_number "1";
scaffold_1	StringTie	exon	29315	29632	1000	+	.	gene_id "DLOC.24"; transcript_id "DLOC.24.16"; exon_number "2";
scaffold_1	StringTie	exon	29850	30193	1000	+	.	gene_id "DLOC.24"; transcript_id "DLOC.24.16"; exon_number "3";
scaffold_1	StringTie	exon	30287	31824	1000	+	.	gene_id "DLOC.24"; transcript_id "DLOC.24.16"; exon_number "4";
scaffold_1	StringTie	exon	32104	32594	1000	+	.	gene_id "DLOC.24"; transcript_id "DLOC.24.16"; exon_number "5";
scaffold_1	StringTie	exon	32757	33078	1000	+	.	gene_id "DLOC.24"; transcript_id "DLOC.24.16"; exon_number "6";
scaffold_1	StringTie	exon	33260	34490	1000	+	.	gene_id "DLOC.24"; transcript_id "DLOC.24.16"; exon_number "7";
scaffold_1	StringTie	exon	34690	35291	1000	+	.	gene_id "DLOC.24"; transcript_id "DLOC.24.16"; exon_number "8";
scaffold_1	StringTie	transcript	28125	35570	1000	+	.	gene_id "DLOC.24"; transcript_id "DLOC.24.17";
scaffold_1	StringTie	exon	28125	29195	1000	+	.	gene_id "DLOC.24"; transcript_id "DLOC.24.17"; exon_number "1";
scaffold_1	StringTie	exon	29315	29632	1000	+	.	gene_id "DLOC.24"; transcript_id "DLOC.24.17"; exon_number "2";
scaffold_1	StringTie	exon	29850	30193	1000	+	.	gene_id "DLOC.24"; transcript_id "DLOC.24.17"; exon_number "3";
scaffold_1	StringTie	exon	30287	30792	1000	+	.	gene_id "DLOC.24"; transcript_id "DLOC.24.17"; exon_number "4";
scaffold_1	StringTie	exon	30917	31824	1000	+	.	gene_id "DLOC.24"; transcript_id "DLOC.24.17"; exon_number "5";
scaffold_1	StringTie	exon	32104	32594	1000	+	.	gene_id "DLOC.24"; transcript_id "DLOC.24.17"; exon_number "6";
scaffold_1	StringTie	exon	32757	33078	1000	+	.	gene_id "DLOC.24"; transcript_id "DLOC.24.17"; exon_number "7";
scaffold_1	StringTie	exon	33260	33620	1000	+	.	gene_id "DLOC.24"; transcript_id "DLOC.24.17"; exon_number "8";
scaffold_1	StringTie	exon	33825	34486	1000	+	.	gene_id "DLOC.24"; transcript_id "DLOC.24.17"; exon_number "9";
scaffold_1	StringTie	exon	34686	35570	1000	+	.	gene_id "DLOC.24"; transcript_id "DLOC.24.17"; exon_number "10";
scaffold_1	StringTie	transcript	28222	35291	1000	+	.	gene_id "DLOC.24"; transcript_id "DLOC.24.18";
scaffold_1	StringTie	exon	28222	29220	1000	+	.	gene_id "DLOC.24"; transcript_id "DLOC.24.18"; exon_number "1";
scaffold_1	StringTie	exon	29315	29632	1000	+	.	gene_id "DLOC.24"; transcript_id "DLOC.24.18"; exon_number "2";
scaffold_1	StringTie	exon	29850	31824	1000	+	.	gene_id "DLOC.24"; transcript_id "DLOC.24.18"; exon_number "3";
scaffold_1	StringTie	exon	32104	32594	1000	+	.	gene_id "DLOC.24"; transcript_id "DLOC.24.18"; exon_number "4";
scaffold_1	StringTie	exon	32757	33078	1000	+	.	gene_id "DLOC.24"; transcript_id "DLOC.24.18"; exon_number "5";
scaffold_1	StringTie	exon	33260	33620	1000	+	.	gene_id "DLOC.24"; transcript_id "DLOC.24.18"; exon_number "6";
scaffold_1	StringTie	exon	33825	34486	1000	+	.	gene_id "DLOC.24"; transcript_id "DLOC.24.18"; exon_number "7";
scaffold_1	StringTie	exon	34686	35291	1000	+	.	gene_id "DLOC.24"; transcript_id "DLOC.24.18"; exon_number "8";
scaffold_1	StringTie	transcript	29309	35291	1000	+	.	gene_id "DLOC.24"; transcript_id "DLOC.24.19";
scaffold_1	StringTie	exon	29309	29439	1000	+	.	gene_id "DLOC.24"; transcript_id "DLOC.24.19"; exon_number "1";
scaffold_1	StringTie	exon	29508	29632	1000	+	.	gene_id "DLOC.24"; transcript_id "DLOC.24.19"; exon_number "2";
scaffold_1	StringTie	exon	29860	31824	1000	+	.	gene_id "DLOC.24"; transcript_id "DLOC.24.19"; exon_number "3";
scaffold_1	StringTie	exon	32104	32594	1000	+	.	gene_id "DLOC.24"; transcript_id "DLOC.24.19"; exon_number "4";
scaffold_1	StringTie	exon	32757	33078	1000	+	.	gene_id "DLOC.24"; transcript_id "DLOC.24.19"; exon_number "5";
scaffold_1	StringTie	exon	33260	33620	1000	+	.	gene_id "DLOC.24"; transcript_id "DLOC.24.19"; exon_number "6";
scaffold_1	StringTie	exon	33825	34486	1000	+	.	gene_id "DLOC.24"; transcript_id "DLOC.24.19"; exon_number "7";
scaffold_1	StringTie	exon	34686	35291	1000	+	.	gene_id "DLOC.24"; transcript_id "DLOC.24.19"; exon_number "8";
scaffold_1	StringTie	transcript	29844	35291	1000	+	.	gene_id "DLOC.24"; transcript_id "DLOC.24.20";
scaffold_1	StringTie	exon	29844	30193	1000	+	.	gene_id "DLOC.24"; transcript_id "DLOC.24.20"; exon_number "1";
scaffold_1	StringTie	exon	30287	31209	1000	+	.	gene_id "DLOC.24"; transcript_id "DLOC.24.20"; exon_number "2";
scaffold_1	StringTie	exon	31551	31824	1000	+	.	gene_id "DLOC.24"; transcript_id "DLOC.24.20"; exon_number "3";
scaffold_1	StringTie	exon	32104	32594	1000	+	.	gene_id "DLOC.24"; transcript_id "DLOC.24.20"; exon_number "4";
scaffold_1	StringTie	exon	32757	33078	1000	+	.	gene_id "DLOC.24"; transcript_id "DLOC.24.20"; exon_number "5";
scaffold_1	StringTie	exon	33260	33620	1000	+	.	gene_id "DLOC.24"; transcript_id "DLOC.24.20"; exon_number "6";
scaffold_1	StringTie	exon	33976	34486	1000	+	.	gene_id "DLOC.24"; transcript_id "DLOC.24.20"; exon_number "7";
scaffold_1	StringTie	exon	34686	35291	1000	+	.	gene_id "DLOC.24"; transcript_id "DLOC.24.20"; exon_number "8";
scaffold_1	StringTie	transcript	33241	35592	1000	+	.	gene_id "DLOC.24"; transcript_id "DLOC.24.21";
scaffold_1	StringTie	exon	33241	33620	1000	+	.	gene_id "DLOC.24"; transcript_id "DLOC.24.21"; exon_number "1";
scaffold_1	StringTie	exon	33976	34486	1000	+	.	gene_id "DLOC.24"; transcript_id "DLOC.24.21"; exon_number "2";
scaffold_1	StringTie	exon	34690	34825	1000	+	.	gene_id "DLOC.24"; transcript_id "DLOC.24.21"; exon_number "3";
scaffold_1	StringTie	exon	35029	35592	1000	+	.	gene_id "DLOC.24"; transcript_id "DLOC.24.21"; exon_number "4";
scaffold_1	StringTie	transcript	35776	36816	1000	-	.	old_geneid "DLOC.25"; transcript_id "PAC:20195193"; gene_id "Thhalv10026049m.g"; ref_old_geneid "Thhalv10026049m.g";
scaffold_1	StringTie	exon	35776	36401	1000	-	.	old_geneid "DLOC.25"; transcript_id "PAC:20195193"; exon_number "1"; gene_id "Thhalv10026049m.g"; ref_old_geneid "Thhalv10026049m.g";
scaffold_1	StringTie	exon	36555	36816	1000	-	.	old_geneid "DLOC.25"; transcript_id "PAC:20195193"; exon_number "2"; gene_id "Thhalv10026049m.g"; ref_old_geneid "Thhalv10026049m.g";
scaffold_1	StringTie	transcript	38106	38621	1000	+	.	old_geneid "DLOC.26"; transcript_id "PAC:20194068"; gene_id "Thhalv10027075m.g"; ref_old_geneid "Thhalv10027075m.g";
scaffold_1	StringTie	exon	38106	38621	1000	+	.	old_geneid "DLOC.26"; transcript_id "PAC:20194068"; exon_number "1"; gene_id "Thhalv10027075m.g"; ref_old_geneid "Thhalv10027075m.g";
scaffold_1	StringTie	transcript	43782	44225	1000	+	.	old_geneid "DLOC.28"; transcript_id "PAC:20195813"; gene_id "Thhalv10027239m.g"; ref_old_geneid "Thhalv10027239m.g";
scaffold_1	StringTie	exon	43782	44225	1000	+	.	old_geneid "DLOC.28"; transcript_id "PAC:20195813"; exon_number "1"; gene_id "Thhalv10027239m.g"; ref_old_geneid "Thhalv10027239m.g";
scaffold_1	StringTie	transcript	45149	45805	1000	-	.	old_geneid "DLOC.29"; transcript_id "PAC:20193669"; gene_id "Thhalv10027398m.g"; ref_old_geneid "Thhalv10027398m.g";
scaffold_1	StringTie	exon	45149	45377	1000	-	.	old_geneid "DLOC.29"; transcript_id "PAC:20193669"; exon_number "1"; gene_id "Thhalv10027398m.g"; ref_old_geneid "Thhalv10027398m.g";
scaffold_1	StringTie	exon	45504	45805	1000	-	.	old_geneid "DLOC.29"; transcript_id "PAC:20193669"; exon_number "2"; gene_id "Thhalv10027398m.g"; ref_old_geneid "Thhalv10027398m.g";
scaffold_1	StringTie	transcript	45843	47817	1000	+	.	old_geneid "DLOC.30"; transcript_id "PAC:20195590"; gene_id "Thhalv10025205m.g"; ref_old_geneid "Thhalv10025205m.g";
scaffold_1	StringTie	exon	45843	46606	1000	+	.	old_geneid "DLOC.30"; transcript_id "PAC:20195590"; exon_number "1"; gene_id "Thhalv10025205m.g"; ref_old_geneid "Thhalv10025205m.g";
scaffold_1	StringTie	exon	46690	46952	1000	+	.	old_geneid "DLOC.30"; transcript_id "PAC:20195590"; exon_number "2"; gene_id "Thhalv10025205m.g"; ref_old_geneid "Thhalv10025205m.g";
scaffold_1	StringTie	exon	47051	47188	1000	+	.	old_geneid "DLOC.30"; transcript_id "PAC:20195590"; exon_number "3"; gene_id "Thhalv10025205m.g"; ref_old_geneid "Thhalv10025205m.g";
scaffold_1	StringTie	exon	47284	47508	1000	+	.	old_geneid "DLOC.30"; transcript_id "PAC:20195590"; exon_number "4"; gene_id "Thhalv10025205m.g"; ref_old_geneid "Thhalv10025205m.g";
scaffold_1	StringTie	exon	47593	47817	1000	+	.	old_geneid "DLOC.30"; transcript_id "PAC:20195590"; exon_number "5"; gene_id "Thhalv10025205m.g"; ref_old_geneid "Thhalv10025205m.g";
scaffold_1	StringTie	transcript	45843	47817	1000	+	.	old_geneid "DLOC.30"; transcript_id "PAC:20195589"; gene_id "Thhalv10025205m.g"; ref_old_geneid "Thhalv10025205m.g";
scaffold_1	StringTie	exon	45843	46606	1000	+	.	old_geneid "DLOC.30"; transcript_id "PAC:20195589"; exon_number "1"; gene_id "Thhalv10025205m.g"; ref_old_geneid "Thhalv10025205m.g";
scaffold_1	StringTie	exon	46690	46952	1000	+	.	old_geneid "DLOC.30"; transcript_id "PAC:20195589"; exon_number "2"; gene_id "Thhalv10025205m.g"; ref_old_geneid "Thhalv10025205m.g";
scaffold_1	StringTie	exon	47051	47188	1000	+	.	old_geneid "DLOC.30"; transcript_id "PAC:20195589"; exon_number "3"; gene_id "Thhalv10025205m.g"; ref_old_geneid "Thhalv10025205m.g";
scaffold_1	StringTie	exon	47275	47508	1000	+	.	old_geneid "DLOC.30"; transcript_id "PAC:20195589"; exon_number "4"; gene_id "Thhalv10025205m.g"; ref_old_geneid "Thhalv10025205m.g";
scaffold_1	StringTie	exon	47593	47817	1000	+	.	old_geneid "DLOC.30"; transcript_id "PAC:20195589"; exon_number "5"; gene_id "Thhalv10025205m.g"; ref_old_geneid "Thhalv10025205m.g";
scaffold_1	StringTie	transcript	48036	49717	1000	+	.	old_geneid "DLOC.31"; transcript_id "PAC:20195394"; gene_id "Thhalv10025549m.g"; ref_old_geneid "Thhalv10025549m.g";
scaffold_1	StringTie	exon	48036	48249	1000	+	.	old_geneid "DLOC.31"; transcript_id "PAC:20195394"; exon_number "1"; gene_id "Thhalv10025549m.g"; ref_old_geneid "Thhalv10025549m.g";
scaffold_1	StringTie	exon	48364	48992	1000	+	.	old_geneid "DLOC.31"; transcript_id "PAC:20195394"; exon_number "2"; gene_id "Thhalv10025549m.g"; ref_old_geneid "Thhalv10025549m.g";
scaffold_1	StringTie	exon	49089	49289	1000	+	.	old_geneid "DLOC.31"; transcript_id "PAC:20195394"; exon_number "3"; gene_id "Thhalv10025549m.g"; ref_old_geneid "Thhalv10025549m.g";
scaffold_1	StringTie	exon	49370	49717	1000	+	.	old_geneid "DLOC.31"; transcript_id "PAC:20195394"; exon_number "4"; gene_id "Thhalv10025549m.g"; ref_old_geneid "Thhalv10025549m.g";
scaffold_1	StringTie	transcript	49782	52195	1000	-	.	old_geneid "DLOC.32"; transcript_id "PAC:20193883"; gene_id "Thhalv10025058m.g"; ref_old_geneid "Thhalv10025058m.g";
scaffold_1	StringTie	exon	49782	49892	1000	-	.	old_geneid "DLOC.32"; transcript_id "PAC:20193883"; exon_number "1"; gene_id "Thhalv10025058m.g"; ref_old_geneid "Thhalv10025058m.g";
scaffold_1	StringTie	exon	49986	50210	1000	-	.	old_geneid "DLOC.32"; transcript_id "PAC:20193883"; exon_number "2"; gene_id "Thhalv10025058m.g"; ref_old_geneid "Thhalv10025058m.g";
scaffold_1	StringTie	exon	50297	50464	1000	-	.	old_geneid "DLOC.32"; transcript_id "PAC:20193883"; exon_number "3"; gene_id "Thhalv10025058m.g"; ref_old_geneid "Thhalv10025058m.g";
scaffold_1	StringTie	exon	50538	50653	1000	-	.	old_geneid "DLOC.32"; transcript_id "PAC:20193883"; exon_number "4"; gene_id "Thhalv10025058m.g"; ref_old_geneid "Thhalv10025058m.g";
scaffold_1	StringTie	exon	50725	50877	1000	-	.	old_geneid "DLOC.32"; transcript_id "PAC:20193883"; exon_number "5"; gene_id "Thhalv10025058m.g"; ref_old_geneid "Thhalv10025058m.g";
scaffold_1	StringTie	exon	50959	51102	1000	-	.	old_geneid "DLOC.32"; transcript_id "PAC:20193883"; exon_number "6"; gene_id "Thhalv10025058m.g"; ref_old_geneid "Thhalv10025058m.g";
scaffold_1	StringTie	exon	51193	51767	1000	-	.	old_geneid "DLOC.32"; transcript_id "PAC:20193883"; exon_number "7"; gene_id "Thhalv10025058m.g"; ref_old_geneid "Thhalv10025058m.g";
scaffold_1	StringTie	exon	51878	51921	1000	-	.	old_geneid "DLOC.32"; transcript_id "PAC:20193883"; exon_number "8"; gene_id "Thhalv10025058m.g"; ref_old_geneid "Thhalv10025058m.g";
scaffold_1	StringTie	exon	52073	52195	1000	-	.	old_geneid "DLOC.32"; transcript_id "PAC:20193883"; exon_number "9"; gene_id "Thhalv10025058m.g"; ref_old_geneid "Thhalv10025058m.g";
scaffold_1	StringTie	transcript	52570	56325	1000	-	.	old_geneid "DLOC.32"; transcript_id "PAC:20195425"; gene_id "Thhalv10025208m.g"; ref_old_geneid "Thhalv10025208m.g";
scaffold_1	StringTie	exon	52570	52943	1000	-	.	old_geneid "DLOC.32"; transcript_id "PAC:20195425"; exon_number "1"; gene_id "Thhalv10025208m.g"; ref_old_geneid "Thhalv10025208m.g";
scaffold_1	StringTie	exon	53022	53148	1000	-	.	old_geneid "DLOC.32"; transcript_id "PAC:20195425"; exon_number "2"; gene_id "Thhalv10025208m.g"; ref_old_geneid "Thhalv10025208m.g";
scaffold_1	StringTie	exon	53234	53404	1000	-	.	old_geneid "DLOC.32"; transcript_id "PAC:20195425"; exon_number "3"; gene_id "Thhalv10025208m.g"; ref_old_geneid "Thhalv10025208m.g";
scaffold_1	StringTie	exon	53502	53540	1000	-	.	old_geneid "DLOC.32"; transcript_id "PAC:20195425"; exon_number "4"; gene_id "Thhalv10025208m.g"; ref_old_geneid "Thhalv10025208m.g";
scaffold_1	StringTie	exon	53620	53682	1000	-	.	old_geneid "DLOC.32"; transcript_id "PAC:20195425"; exon_number "5"; gene_id "Thhalv10025208m.g"; ref_old_geneid "Thhalv10025208m.g";
scaffold_1	StringTie	exon	53867	53960	1000	-	.	old_geneid "DLOC.32"; transcript_id "PAC:20195425"; exon_number "6"; gene_id "Thhalv10025208m.g"; ref_old_geneid "Thhalv10025208m.g";
scaffold_1	StringTie	exon	54037	54127	1000	-	.	old_geneid "DLOC.32"; transcript_id "PAC:20195425"; exon_number "7"; gene_id "Thhalv10025208m.g"; ref_old_geneid "Thhalv10025208m.g";
scaffold_1	StringTie	exon	54226	54287	1000	-	.	old_geneid "DLOC.32"; transcript_id "PAC:20195425"; exon_number "8"; gene_id "Thhalv10025208m.g"; ref_old_geneid "Thhalv10025208m.g";
scaffold_1	StringTie	exon	54398	54467	1000	-	.	old_geneid "DLOC.32"; transcript_id "PAC:20195425"; exon_number "9"; gene_id "Thhalv10025208m.g"; ref_old_geneid "Thhalv10025208m.g";
scaffold_1	StringTie	exon	54557	54625	1000	-	.	old_geneid "DLOC.32"; transcript_id "PAC:20195425"; exon_number "10"; gene_id "Thhalv10025208m.g"; ref_old_geneid "Thhalv10025208m.g";
scaffold_1	StringTie	exon	54692	54758	1000	-	.	old_geneid "DLOC.32"; transcript_id "PAC:20195425"; exon_number "11"; gene_id "Thhalv10025208m.g"; ref_old_geneid "Thhalv10025208m.g";
scaffold_1	StringTie	exon	54850	54912	1000	-	.	old_geneid "DLOC.32"; transcript_id "PAC:20195425"; exon_number "12"; gene_id "Thhalv10025208m.g"; ref_old_geneid "Thhalv10025208m.g";
scaffold_1	StringTie	exon	55031	55076	1000	-	.	old_geneid "DLOC.32"; transcript_id "PAC:20195425"; exon_number "13"; gene_id "Thhalv10025208m.g"; ref_old_geneid "Thhalv10025208m.g";
scaffold_1	StringTie	exon	55152	55228	1000	-	.	old_geneid "DLOC.32"; transcript_id "PAC:20195425"; exon_number "14"; gene_id "Thhalv10025208m.g"; ref_old_geneid "Thhalv10025208m.g";
scaffold_1	StringTie	exon	55317	55351	1000	-	.	old_geneid "DLOC.32"; transcript_id "PAC:20195425"; exon_number "15"; gene_id "Thhalv10025208m.g"; ref_old_geneid "Thhalv10025208m.g";
scaffold_1	StringTie	exon	55439	55501	1000	-	.	old_geneid "DLOC.32"; transcript_id "PAC:20195425"; exon_number "16"; gene_id "Thhalv10025208m.g"; ref_old_geneid "Thhalv10025208m.g";
scaffold_1	StringTie	exon	55658	55745	1000	-	.	old_geneid "DLOC.32"; transcript_id "PAC:20195425"; exon_number "17"; gene_id "Thhalv10025208m.g"; ref_old_geneid "Thhalv10025208m.g";
scaffold_1	StringTie	exon	55852	55902	1000	-	.	old_geneid "DLOC.32"; transcript_id "PAC:20195425"; exon_number "18"; gene_id "Thhalv10025208m.g"; ref_old_geneid "Thhalv10025208m.g";
scaffold_1	StringTie	exon	56030	56325	1000	-	.	old_geneid "DLOC.32"; transcript_id "PAC:20195425"; exon_number "19"; gene_id "Thhalv10025208m.g"; ref_old_geneid "Thhalv10025208m.g";
scaffold_1	StringTie	transcript	52570	56325	1000	-	.	old_geneid "DLOC.32"; transcript_id "PAC:20195427"; gene_id "Thhalv10025208m.g"; ref_old_geneid "Thhalv10025208m.g";
scaffold_1	StringTie	exon	52570	53148	1000	-	.	old_geneid "DLOC.32"; transcript_id "PAC:20195427"; exon_number "1"; gene_id "Thhalv10025208m.g"; ref_old_geneid "Thhalv10025208m.g";
scaffold_1	StringTie	exon	53234	53404	1000	-	.	old_geneid "DLOC.32"; transcript_id "PAC:20195427"; exon_number "2"; gene_id "Thhalv10025208m.g"; ref_old_geneid "Thhalv10025208m.g";
scaffold_1	StringTie	exon	53502	53540	1000	-	.	old_geneid "DLOC.32"; transcript_id "PAC:20195427"; exon_number "3"; gene_id "Thhalv10025208m.g"; ref_old_geneid "Thhalv10025208m.g";
scaffold_1	StringTie	exon	53620	53682	1000	-	.	old_geneid "DLOC.32"; transcript_id "PAC:20195427"; exon_number "4"; gene_id "Thhalv10025208m.g"; ref_old_geneid "Thhalv10025208m.g";
scaffold_1	StringTie	exon	53867	53939	1000	-	.	old_geneid "DLOC.32"; transcript_id "PAC:20195427"; exon_number "5"; gene_id "Thhalv10025208m.g"; ref_old_geneid "Thhalv10025208m.g";
scaffold_1	StringTie	exon	54049	54127	1000	-	.	old_geneid "DLOC.32"; transcript_id "PAC:20195427"; exon_number "6"; gene_id "Thhalv10025208m.g"; ref_old_geneid "Thhalv10025208m.g";
scaffold_1	StringTie	exon	54226	54287	1000	-	.	old_geneid "DLOC.32"; transcript_id "PAC:20195427"; exon_number "7"; gene_id "Thhalv10025208m.g"; ref_old_geneid "Thhalv10025208m.g";
scaffold_1	StringTie	exon	54398	54467	1000	-	.	old_geneid "DLOC.32"; transcript_id "PAC:20195427"; exon_number "8"; gene_id "Thhalv10025208m.g"; ref_old_geneid "Thhalv10025208m.g";
scaffold_1	StringTie	exon	54557	54625	1000	-	.	old_geneid "DLOC.32"; transcript_id "PAC:20195427"; exon_number "9"; gene_id "Thhalv10025208m.g"; ref_old_geneid "Thhalv10025208m.g";
scaffold_1	StringTie	exon	54692	54758	1000	-	.	old_geneid "DLOC.32"; transcript_id "PAC:20195427"; exon_number "10"; gene_id "Thhalv10025208m.g"; ref_old_geneid "Thhalv10025208m.g";
scaffold_1	StringTie	exon	54850	54912	1000	-	.	old_geneid "DLOC.32"; transcript_id "PAC:20195427"; exon_number "11"; gene_id "Thhalv10025208m.g"; ref_old_geneid "Thhalv10025208m.g";
scaffold_1	StringTie	exon	55031	55076	1000	-	.	old_geneid "DLOC.32"; transcript_id "PAC:20195427"; exon_number "12"; gene_id "Thhalv10025208m.g"; ref_old_geneid "Thhalv10025208m.g";
scaffold_1	StringTie	exon	55152	55228	1000	-	.	old_geneid "DLOC.32"; transcript_id "PAC:20195427"; exon_number "13"; gene_id "Thhalv10025208m.g"; ref_old_geneid "Thhalv10025208m.g";
scaffold_1	StringTie	exon	55317	55351	1000	-	.	old_geneid "DLOC.32"; transcript_id "PAC:20195427"; exon_number "14"; gene_id "Thhalv10025208m.g"; ref_old_geneid "Thhalv10025208m.g";
scaffold_1	StringTie	exon	55439	55501	1000	-	.	old_geneid "DLOC.32"; transcript_id "PAC:20195427"; exon_number "15"; gene_id "Thhalv10025208m.g"; ref_old_geneid "Thhalv10025208m.g";
scaffold_1	StringTie	exon	55658	55745	1000	-	.	old_geneid "DLOC.32"; transcript_id "PAC:20195427"; exon_number "16"; gene_id "Thhalv10025208m.g"; ref_old_geneid "Thhalv10025208m.g";
scaffold_1	StringTie	exon	55852	55902	1000	-	.	old_geneid "DLOC.32"; transcript_id "PAC:20195427"; exon_number "17"; gene_id "Thhalv10025208m.g"; ref_old_geneid "Thhalv10025208m.g";
scaffold_1	StringTie	exon	56030	56325	1000	-	.	old_geneid "DLOC.32"; transcript_id "PAC:20195427"; exon_number "18"; gene_id "Thhalv10025208m.g"; ref_old_geneid "Thhalv10025208m.g";
scaffold_1	StringTie	transcript	52570	56098	1000	-	.	old_geneid "DLOC.32"; transcript_id "PAC:20195426"; gene_id "Thhalv10025208m.g"; ref_old_geneid "Thhalv10025208m.g";
scaffold_1	StringTie	exon	52570	52943	1000	-	.	old_geneid "DLOC.32"; transcript_id "PAC:20195426"; exon_number "1"; gene_id "Thhalv10025208m.g"; ref_old_geneid "Thhalv10025208m.g";
scaffold_1	StringTie	exon	53022	53148	1000	-	.	old_geneid "DLOC.32"; transcript_id "PAC:20195426"; exon_number "2"; gene_id "Thhalv10025208m.g"; ref_old_geneid "Thhalv10025208m.g";
scaffold_1	StringTie	exon	53234	53404	1000	-	.	old_geneid "DLOC.32"; transcript_id "PAC:20195426"; exon_number "3"; gene_id "Thhalv10025208m.g"; ref_old_geneid "Thhalv10025208m.g";
scaffold_1	StringTie	exon	53502	53540	1000	-	.	old_geneid "DLOC.32"; transcript_id "PAC:20195426"; exon_number "4"; gene_id "Thhalv10025208m.g"; ref_old_geneid "Thhalv10025208m.g";
scaffold_1	StringTie	exon	53620	53682	1000	-	.	old_geneid "DLOC.32"; transcript_id "PAC:20195426"; exon_number "5"; gene_id "Thhalv10025208m.g"; ref_old_geneid "Thhalv10025208m.g";
scaffold_1	StringTie	exon	53867	53960	1000	-	.	old_geneid "DLOC.32"; transcript_id "PAC:20195426"; exon_number "6"; gene_id "Thhalv10025208m.g"; ref_old_geneid "Thhalv10025208m.g";
scaffold_1	StringTie	exon	54037	54127	1000	-	.	old_geneid "DLOC.32"; transcript_id "PAC:20195426"; exon_number "7"; gene_id "Thhalv10025208m.g"; ref_old_geneid "Thhalv10025208m.g";
scaffold_1	StringTie	exon	54226	54287	1000	-	.	old_geneid "DLOC.32"; transcript_id "PAC:20195426"; exon_number "8"; gene_id "Thhalv10025208m.g"; ref_old_geneid "Thhalv10025208m.g";
scaffold_1	StringTie	exon	54398	54467	1000	-	.	old_geneid "DLOC.32"; transcript_id "PAC:20195426"; exon_number "9"; gene_id "Thhalv10025208m.g"; ref_old_geneid "Thhalv10025208m.g";
scaffold_1	StringTie	exon	54557	54625	1000	-	.	old_geneid "DLOC.32"; transcript_id "PAC:20195426"; exon_number "10"; gene_id "Thhalv10025208m.g"; ref_old_geneid "Thhalv10025208m.g";
scaffold_1	StringTie	exon	54692	54758	1000	-	.	old_geneid "DLOC.32"; transcript_id "PAC:20195426"; exon_number "11"; gene_id "Thhalv10025208m.g"; ref_old_geneid "Thhalv10025208m.g";
scaffold_1	StringTie	exon	54850	54912	1000	-	.	old_geneid "DLOC.32"; transcript_id "PAC:20195426"; exon_number "12"; gene_id "Thhalv10025208m.g"; ref_old_geneid "Thhalv10025208m.g";
scaffold_1	StringTie	exon	55031	55076	1000	-	.	old_geneid "DLOC.32"; transcript_id "PAC:20195426"; exon_number "13"; gene_id "Thhalv10025208m.g"; ref_old_geneid "Thhalv10025208m.g";
scaffold_1	StringTie	exon	55152	55228	1000	-	.	old_geneid "DLOC.32"; transcript_id "PAC:20195426"; exon_number "14"; gene_id "Thhalv10025208m.g"; ref_old_geneid "Thhalv10025208m.g";
scaffold_1	StringTie	exon	55317	55351	1000	-	.	old_geneid "DLOC.32"; transcript_id "PAC:20195426"; exon_number "15"; gene_id "Thhalv10025208m.g"; ref_old_geneid "Thhalv10025208m.g";
scaffold_1	StringTie	exon	55439	55501	1000	-	.	old_geneid "DLOC.32"; transcript_id "PAC:20195426"; exon_number "16"; gene_id "Thhalv10025208m.g"; ref_old_geneid "Thhalv10025208m.g";
scaffold_1	StringTie	exon	55658	55745	1000	-	.	old_geneid "DLOC.32"; transcript_id "PAC:20195426"; exon_number "17"; gene_id "Thhalv10025208m.g"; ref_old_geneid "Thhalv10025208m.g";
scaffold_1	StringTie	exon	55852	55902	1000	-	.	old_geneid "DLOC.32"; transcript_id "PAC:20195426"; exon_number "18"; gene_id "Thhalv10025208m.g"; ref_old_geneid "Thhalv10025208m.g";
scaffold_1	StringTie	exon	56030	56098	1000	-	.	old_geneid "DLOC.32"; transcript_id "PAC:20195426"; exon_number "19"; gene_id "Thhalv10025208m.g"; ref_old_geneid "Thhalv10025208m.g";
scaffold_1	StringTie	transcript	56387	58267	1000	+	.	old_geneid "DLOC.33"; transcript_id "PAC:20193600"; gene_id "Thhalv10025229m.g"; ref_old_geneid "Thhalv10025229m.g";
scaffold_1	StringTie	exon	56387	58267	1000	+	.	old_geneid "DLOC.33"; transcript_id "PAC:20193600"; exon_number "1"; gene_id "Thhalv10025229m.g"; ref_old_geneid "Thhalv10025229m.g";
scaffold_1	StringTie	transcript	58124	59233	1000	-	.	old_geneid "DLOC.34"; transcript_id "PAC:20194327"; gene_id "Thhalv10025979m.g"; ref_old_geneid "Thhalv10025979m.g";
scaffold_1	StringTie	exon	58124	58267	1000	-	.	old_geneid "DLOC.34"; transcript_id "PAC:20194327"; exon_number "1"; gene_id "Thhalv10025979m.g"; ref_old_geneid "Thhalv10025979m.g";
scaffold_1	StringTie	exon	58344	58535	1000	-	.	old_geneid "DLOC.34"; transcript_id "PAC:20194327"; exon_number "2"; gene_id "Thhalv10025979m.g"; ref_old_geneid "Thhalv10025979m.g";
scaffold_1	StringTie	exon	58624	59014	1000	-	.	old_geneid "DLOC.34"; transcript_id "PAC:20194327"; exon_number "3"; gene_id "Thhalv10025979m.g"; ref_old_geneid "Thhalv10025979m.g";
scaffold_1	StringTie	exon	59100	59233	1000	-	.	old_geneid "DLOC.34"; transcript_id "PAC:20194327"; exon_number "4"; gene_id "Thhalv10025979m.g"; ref_old_geneid "Thhalv10025979m.g";
scaffold_1	StringTie	transcript	60016	62670	1000	+	.	old_geneid "DLOC.35"; transcript_id "PAC:20193482"; gene_id "Thhalv10024734m.g"; ref_old_geneid "Thhalv10024734m.g";
scaffold_1	StringTie	exon	60016	60066	1000	+	.	old_geneid "DLOC.35"; transcript_id "PAC:20193482"; exon_number "1"; gene_id "Thhalv10024734m.g"; ref_old_geneid "Thhalv10024734m.g";
scaffold_1	StringTie	exon	60149	60286	1000	+	.	old_geneid "DLOC.35"; transcript_id "PAC:20193482"; exon_number "2"; gene_id "Thhalv10024734m.g"; ref_old_geneid "Thhalv10024734m.g";
scaffold_1	StringTie	exon	60611	60751	1000	+	.	old_geneid "DLOC.35"; transcript_id "PAC:20193482"; exon_number "3"; gene_id "Thhalv10024734m.g"; ref_old_geneid "Thhalv10024734m.g";
scaffold_1	StringTie	exon	60838	61172	1000	+	.	old_geneid "DLOC.35"; transcript_id "PAC:20193482"; exon_number "4"; gene_id "Thhalv10024734m.g"; ref_old_geneid "Thhalv10024734m.g";
scaffold_1	StringTie	exon	61259	62216	1000	+	.	old_geneid "DLOC.35"; transcript_id "PAC:20193482"; exon_number "5"; gene_id "Thhalv10024734m.g"; ref_old_geneid "Thhalv10024734m.g";
scaffold_1	StringTie	exon	62389	62670	1000	+	.	old_geneid "DLOC.35"; transcript_id "PAC:20193482"; exon_number "6"; gene_id "Thhalv10024734m.g"; ref_old_geneid "Thhalv10024734m.g";
scaffold_1	StringTie	transcript	63115	64594	1000	+	.	old_geneid "DLOC.35"; transcript_id "PAC:20194875"; gene_id "Thhalv10026442m.g"; ref_old_geneid "Thhalv10026442m.g";
scaffold_1	StringTie	exon	63115	63436	1000	+	.	old_geneid "DLOC.35"; transcript_id "PAC:20194875"; exon_number "1"; gene_id "Thhalv10026442m.g"; ref_old_geneid "Thhalv10026442m.g";
scaffold_1	StringTie	exon	63575	63658	1000	+	.	old_geneid "DLOC.35"; transcript_id "PAC:20194875"; exon_number "2"; gene_id "Thhalv10026442m.g"; ref_old_geneid "Thhalv10026442m.g";
scaffold_1	StringTie	exon	63977	64101	1000	+	.	old_geneid "DLOC.35"; transcript_id "PAC:20194875"; exon_number "3"; gene_id "Thhalv10026442m.g"; ref_old_geneid "Thhalv10026442m.g";
scaffold_1	StringTie	exon	64218	64594	1000	+	.	old_geneid "DLOC.35"; transcript_id "PAC:20194875"; exon_number "4"; gene_id "Thhalv10026442m.g"; ref_old_geneid "Thhalv10026442m.g";
scaffold_1	StringTie	transcript	67803	70562	1000	+	.	old_geneid "DLOC.36"; transcript_id "PAC:20194746"; gene_id "Thhalv10024524m.g"; ref_old_geneid "Thhalv10024524m.g";
scaffold_1	StringTie	exon	67803	68387	1000	+	.	old_geneid "DLOC.36"; transcript_id "PAC:20194746"; exon_number "1"; gene_id "Thhalv10024524m.g"; ref_old_geneid "Thhalv10024524m.g";
scaffold_1	StringTie	exon	68754	68807	1000	+	.	old_geneid "DLOC.36"; transcript_id "PAC:20194746"; exon_number "2"; gene_id "Thhalv10024524m.g"; ref_old_geneid "Thhalv10024524m.g";
scaffold_1	StringTie	exon	68901	69723	1000	+	.	old_geneid "DLOC.36"; transcript_id "PAC:20194746"; exon_number "3"; gene_id "Thhalv10024524m.g"; ref_old_geneid "Thhalv10024524m.g";
scaffold_1	StringTie	exon	69835	70562	1000	+	.	old_geneid "DLOC.36"; transcript_id "PAC:20194746"; exon_number "4"; gene_id "Thhalv10024524m.g"; ref_old_geneid "Thhalv10024524m.g";
scaffold_1	StringTie	transcript	71066	79383	1000	-	.	old_geneid "DLOC.37"; transcript_id "PAC:20193460"; gene_id "Thhalv10024233m.g"; ref_old_geneid "Thhalv10024233m.g";
scaffold_1	StringTie	exon	71066	71158	1000	-	.	old_geneid "DLOC.37"; transcript_id "PAC:20193460"; exon_number "1"; gene_id "Thhalv10024233m.g"; ref_old_geneid "Thhalv10024233m.g";
scaffold_1	StringTie	exon	71259	71327	1000	-	.	old_geneid "DLOC.37"; transcript_id "PAC:20193460"; exon_number "2"; gene_id "Thhalv10024233m.g"; ref_old_geneid "Thhalv10024233m.g";
scaffold_1	StringTie	exon	71407	71473	1000	-	.	old_geneid "DLOC.37"; transcript_id "PAC:20193460"; exon_number "3"; gene_id "Thhalv10024233m.g"; ref_old_geneid "Thhalv10024233m.g";
scaffold_1	StringTie	exon	71616	71683	1000	-	.	old_geneid "DLOC.37"; transcript_id "PAC:20193460"; exon_number "4"; gene_id "Thhalv10024233m.g"; ref_old_geneid "Thhalv10024233m.g";
scaffold_1	StringTie	exon	71903	72013	1000	-	.	old_geneid "DLOC.37"; transcript_id "PAC:20193460"; exon_number "5"; gene_id "Thhalv10024233m.g"; ref_old_geneid "Thhalv10024233m.g";
scaffold_1	StringTie	exon	72129	72186	1000	-	.	old_geneid "DLOC.37"; transcript_id "PAC:20193460"; exon_number "6"; gene_id "Thhalv10024233m.g"; ref_old_geneid "Thhalv10024233m.g";
scaffold_1	StringTie	exon	72275	72311	1000	-	.	old_geneid "DLOC.37"; transcript_id "PAC:20193460"; exon_number "7"; gene_id "Thhalv10024233m.g"; ref_old_geneid "Thhalv10024233m.g";
scaffold_1	StringTie	exon	72398	72491	1000	-	.	old_geneid "DLOC.37"; transcript_id "PAC:20193460"; exon_number "8"; gene_id "Thhalv10024233m.g"; ref_old_geneid "Thhalv10024233m.g";
scaffold_1	StringTie	exon	72632	72697	1000	-	.	old_geneid "DLOC.37"; transcript_id "PAC:20193460"; exon_number "9"; gene_id "Thhalv10024233m.g"; ref_old_geneid "Thhalv10024233m.g";
scaffold_1	StringTie	exon	72786	72850	1000	-	.	old_geneid "DLOC.37"; transcript_id "PAC:20193460"; exon_number "10"; gene_id "Thhalv10024233m.g"; ref_old_geneid "Thhalv10024233m.g";
scaffold_1	StringTie	exon	72954	73098	1000	-	.	old_geneid "DLOC.37"; transcript_id "PAC:20193460"; exon_number "11"; gene_id "Thhalv10024233m.g"; ref_old_geneid "Thhalv10024233m.g";
scaffold_1	StringTie	exon	73170	73235	1000	-	.	old_geneid "DLOC.37"; transcript_id "PAC:20193460"; exon_number "12"; gene_id "Thhalv10024233m.g"; ref_old_geneid "Thhalv10024233m.g";
scaffold_1	StringTie	exon	73453	73602	1000	-	.	old_geneid "DLOC.37"; transcript_id "PAC:20193460"; exon_number "13"; gene_id "Thhalv10024233m.g"; ref_old_geneid "Thhalv10024233m.g";
scaffold_1	StringTie	exon	73831	73900	1000	-	.	old_geneid "DLOC.37"; transcript_id "PAC:20193460"; exon_number "14"; gene_id "Thhalv10024233m.g"; ref_old_geneid "Thhalv10024233m.g";
scaffold_1	StringTie	exon	74005	74081	1000	-	.	old_geneid "DLOC.37"; transcript_id "PAC:20193460"; exon_number "15"; gene_id "Thhalv10024233m.g"; ref_old_geneid "Thhalv10024233m.g";
scaffold_1	StringTie	exon	74179	74247	1000	-	.	old_geneid "DLOC.37"; transcript_id "PAC:20193460"; exon_number "16"; gene_id "Thhalv10024233m.g"; ref_old_geneid "Thhalv10024233m.g";
scaffold_1	StringTie	exon	74435	74518	1000	-	.	old_geneid "DLOC.37"; transcript_id "PAC:20193460"; exon_number "17"; gene_id "Thhalv10024233m.g"; ref_old_geneid "Thhalv10024233m.g";
scaffold_1	StringTie	exon	74639	74676	1000	-	.	old_geneid "DLOC.37"; transcript_id "PAC:20193460"; exon_number "18"; gene_id "Thhalv10024233m.g"; ref_old_geneid "Thhalv10024233m.g";
scaffold_1	StringTie	exon	74771	74914	1000	-	.	old_geneid "DLOC.37"; transcript_id "PAC:20193460"; exon_number "19"; gene_id "Thhalv10024233m.g"; ref_old_geneid "Thhalv10024233m.g";
scaffold_1	StringTie	exon	74989	75187	1000	-	.	old_geneid "DLOC.37"; transcript_id "PAC:20193460"; exon_number "20"; gene_id "Thhalv10024233m.g"; ref_old_geneid "Thhalv10024233m.g";
scaffold_1	StringTie	exon	75280	75408	1000	-	.	old_geneid "DLOC.37"; transcript_id "PAC:20193460"; exon_number "21"; gene_id "Thhalv10024233m.g"; ref_old_geneid "Thhalv10024233m.g";
scaffold_1	StringTie	exon	75742	75825	1000	-	.	old_geneid "DLOC.37"; transcript_id "PAC:20193460"; exon_number "22"; gene_id "Thhalv10024233m.g"; ref_old_geneid "Thhalv10024233m.g";
scaffold_1	StringTie	exon	75917	76030	1000	-	.	old_geneid "DLOC.37"; transcript_id "PAC:20193460"; exon_number "23"; gene_id "Thhalv10024233m.g"; ref_old_geneid "Thhalv10024233m.g";
scaffold_1	StringTie	exon	76148	76227	1000	-	.	old_geneid "DLOC.37"; transcript_id "PAC:20193460"; exon_number "24"; gene_id "Thhalv10024233m.g"; ref_old_geneid "Thhalv10024233m.g";
scaffold_1	StringTie	exon	76266	76425	1000	-	.	old_geneid "DLOC.37"; transcript_id "PAC:20193460"; exon_number "25"; gene_id "Thhalv10024233m.g"; ref_old_geneid "Thhalv10024233m.g";
scaffold_1	StringTie	exon	76578	76646	1000	-	.	old_geneid "DLOC.37"; transcript_id "PAC:20193460"; exon_number "26"; gene_id "Thhalv10024233m.g"; ref_old_geneid "Thhalv10024233m.g";
scaffold_1	StringTie	exon	76797	76898	1000	-	.	old_geneid "DLOC.37"; transcript_id "PAC:20193460"; exon_number "27"; gene_id "Thhalv10024233m.g"; ref_old_geneid "Thhalv10024233m.g";
scaffold_1	StringTie	exon	77030	77125	1000	-	.	old_geneid "DLOC.37"; transcript_id "PAC:20193460"; exon_number "28"; gene_id "Thhalv10024233m.g"; ref_old_geneid "Thhalv10024233m.g";
scaffold_1	StringTie	exon	77216	77299	1000	-	.	old_geneid "DLOC.37"; transcript_id "PAC:20193460"; exon_number "29"; gene_id "Thhalv10024233m.g"; ref_old_geneid "Thhalv10024233m.g";
scaffold_1	StringTie	exon	77417	77534	1000	-	.	old_geneid "DLOC.37"; transcript_id "PAC:20193460"; exon_number "30"; gene_id "Thhalv10024233m.g"; ref_old_geneid "Thhalv10024233m.g";
scaffold_1	StringTie	exon	77656	77711	1000	-	.	old_geneid "DLOC.37"; transcript_id "PAC:20193460"; exon_number "31"; gene_id "Thhalv10024233m.g"; ref_old_geneid "Thhalv10024233m.g";
scaffold_1	StringTie	exon	77879	78064	1000	-	.	old_geneid "DLOC.37"; transcript_id "PAC:20193460"; exon_number "32"; gene_id "Thhalv10024233m.g"; ref_old_geneid "Thhalv10024233m.g";
scaffold_1	StringTie	exon	78155	78402	1000	-	.	old_geneid "DLOC.37"; transcript_id "PAC:20193460"; exon_number "33"; gene_id "Thhalv10024233m.g"; ref_old_geneid "Thhalv10024233m.g";
scaffold_1	StringTie	exon	78492	78642	1000	-	.	old_geneid "DLOC.37"; transcript_id "PAC:20193460"; exon_number "34"; gene_id "Thhalv10024233m.g"; ref_old_geneid "Thhalv10024233m.g";
scaffold_1	StringTie	exon	78734	78850	1000	-	.	old_geneid "DLOC.37"; transcript_id "PAC:20193460"; exon_number "35"; gene_id "Thhalv10024233m.g"; ref_old_geneid "Thhalv10024233m.g";
scaffold_1	StringTie	exon	79092	79199	1000	-	.	old_geneid "DLOC.37"; transcript_id "PAC:20193460"; exon_number "36"; gene_id "Thhalv10024233m.g"; ref_old_geneid "Thhalv10024233m.g";
scaffold_1	StringTie	exon	79290	79383	1000	-	.	old_geneid "DLOC.37"; transcript_id "PAC:20193460"; exon_number "37"; gene_id "Thhalv10024233m.g"; ref_old_geneid "Thhalv10024233m.g";
scaffold_1	StringTie	transcript	80422	83290	1000	+	.	old_geneid "DLOC.39"; transcript_id "PAC:20195447"; gene_id "Thhalv10025065m.g"; ref_old_geneid "Thhalv10025065m.g";
scaffold_1	StringTie	exon	80422	80565	1000	+	.	old_geneid "DLOC.39"; transcript_id "PAC:20195447"; exon_number "1"; gene_id "Thhalv10025065m.g"; ref_old_geneid "Thhalv10025065m.g";
scaffold_1	StringTie	exon	80644	80700	1000	+	.	old_geneid "DLOC.39"; transcript_id "PAC:20195447"; exon_number "2"; gene_id "Thhalv10025065m.g"; ref_old_geneid "Thhalv10025065m.g";
scaffold_1	StringTie	exon	80903	81011	1000	+	.	old_geneid "DLOC.39"; transcript_id "PAC:20195447"; exon_number "3"; gene_id "Thhalv10025065m.g"; ref_old_geneid "Thhalv10025065m.g";
scaffold_1	StringTie	exon	81369	81553	1000	+	.	old_geneid "DLOC.39"; transcript_id "PAC:20195447"; exon_number "4"; gene_id "Thhalv10025065m.g"; ref_old_geneid "Thhalv10025065m.g";
scaffold_1	StringTie	exon	81649	81737	1000	+	.	old_geneid "DLOC.39"; transcript_id "PAC:20195447"; exon_number "5"; gene_id "Thhalv10025065m.g"; ref_old_geneid "Thhalv10025065m.g";
scaffold_1	StringTie	exon	81878	82139	1000	+	.	old_geneid "DLOC.39"; transcript_id "PAC:20195447"; exon_number "6"; gene_id "Thhalv10025065m.g"; ref_old_geneid "Thhalv10025065m.g";
scaffold_1	StringTie	exon	82315	82566	1000	+	.	old_geneid "DLOC.39"; transcript_id "PAC:20195447"; exon_number "7"; gene_id "Thhalv10025065m.g"; ref_old_geneid "Thhalv10025065m.g";
scaffold_1	StringTie	exon	82652	83290	1000	+	.	old_geneid "DLOC.39"; transcript_id "PAC:20195447"; exon_number "8"; gene_id "Thhalv10025065m.g"; ref_old_geneid "Thhalv10025065m.g";
scaffold_1	StringTie	transcript	83528	86775	1000	-	.	old_geneid "DLOC.40"; transcript_id "PAC:20193270"; gene_id "Thhalv10024830m.g"; ref_old_geneid "Thhalv10024830m.g";
scaffold_1	StringTie	exon	83528	83634	1000	-	.	old_geneid "DLOC.40"; transcript_id "PAC:20193270"; exon_number "1"; gene_id "Thhalv10024830m.g"; ref_old_geneid "Thhalv10024830m.g";
scaffold_1	StringTie	exon	83726	83774	1000	-	.	old_geneid "DLOC.40"; transcript_id "PAC:20193270"; exon_number "2"; gene_id "Thhalv10024830m.g"; ref_old_geneid "Thhalv10024830m.g";
scaffold_1	StringTie	exon	83884	84101	1000	-	.	old_geneid "DLOC.40"; transcript_id "PAC:20193270"; exon_number "3"; gene_id "Thhalv10024830m.g"; ref_old_geneid "Thhalv10024830m.g";
scaffold_1	StringTie	exon	84168	84284	1000	-	.	old_geneid "DLOC.40"; transcript_id "PAC:20193270"; exon_number "4"; gene_id "Thhalv10024830m.g"; ref_old_geneid "Thhalv10024830m.g";
scaffold_1	StringTie	exon	84544	84615	1000	-	.	old_geneid "DLOC.40"; transcript_id "PAC:20193270"; exon_number "5"; gene_id "Thhalv10024830m.g"; ref_old_geneid "Thhalv10024830m.g";
scaffold_1	StringTie	exon	84751	84914	1000	-	.	old_geneid "DLOC.40"; transcript_id "PAC:20193270"; exon_number "6"; gene_id "Thhalv10024830m.g"; ref_old_geneid "Thhalv10024830m.g";
scaffold_1	StringTie	exon	85197	85297	1000	-	.	old_geneid "DLOC.40"; transcript_id "PAC:20193270"; exon_number "7"; gene_id "Thhalv10024830m.g"; ref_old_geneid "Thhalv10024830m.g";
scaffold_1	StringTie	exon	85403	85499	1000	-	.	old_geneid "DLOC.40"; transcript_id "PAC:20193270"; exon_number "8"; gene_id "Thhalv10024830m.g"; ref_old_geneid "Thhalv10024830m.g";
scaffold_1	StringTie	exon	85588	85723	1000	-	.	old_geneid "DLOC.40"; transcript_id "PAC:20193270"; exon_number "9"; gene_id "Thhalv10024830m.g"; ref_old_geneid "Thhalv10024830m.g";
scaffold_1	StringTie	exon	85810	85970	1000	-	.	old_geneid "DLOC.40"; transcript_id "PAC:20193270"; exon_number "10"; gene_id "Thhalv10024830m.g"; ref_old_geneid "Thhalv10024830m.g";
scaffold_1	StringTie	exon	86056	86199	1000	-	.	old_geneid "DLOC.40"; transcript_id "PAC:20193270"; exon_number "11"; gene_id "Thhalv10024830m.g"; ref_old_geneid "Thhalv10024830m.g";
scaffold_1	StringTie	exon	86281	86414	1000	-	.	old_geneid "DLOC.40"; transcript_id "PAC:20193270"; exon_number "12"; gene_id "Thhalv10024830m.g"; ref_old_geneid "Thhalv10024830m.g";
scaffold_1	StringTie	exon	86514	86775	1000	-	.	old_geneid "DLOC.40"; transcript_id "PAC:20193270"; exon_number "13"; gene_id "Thhalv10024830m.g"; ref_old_geneid "Thhalv10024830m.g";
scaffold_1	StringTie	transcript	83528	86775	1000	-	.	old_geneid "DLOC.40"; transcript_id "PAC:20193271"; gene_id "Thhalv10024830m.g"; ref_old_geneid "Thhalv10024830m.g";
scaffold_1	StringTie	exon	83528	83634	1000	-	.	old_geneid "DLOC.40"; transcript_id "PAC:20193271"; exon_number "1"; gene_id "Thhalv10024830m.g"; ref_old_geneid "Thhalv10024830m.g";
scaffold_1	StringTie	exon	83726	83774	1000	-	.	old_geneid "DLOC.40"; transcript_id "PAC:20193271"; exon_number "2"; gene_id "Thhalv10024830m.g"; ref_old_geneid "Thhalv10024830m.g";
scaffold_1	StringTie	exon	83884	84101	1000	-	.	old_geneid "DLOC.40"; transcript_id "PAC:20193271"; exon_number "3"; gene_id "Thhalv10024830m.g"; ref_old_geneid "Thhalv10024830m.g";
scaffold_1	StringTie	exon	84168	84284	1000	-	.	old_geneid "DLOC.40"; transcript_id "PAC:20193271"; exon_number "4"; gene_id "Thhalv10024830m.g"; ref_old_geneid "Thhalv10024830m.g";
scaffold_1	StringTie	exon	84544	84615	1000	-	.	old_geneid "DLOC.40"; transcript_id "PAC:20193271"; exon_number "5"; gene_id "Thhalv10024830m.g"; ref_old_geneid "Thhalv10024830m.g";
scaffold_1	StringTie	exon	84751	84884	1000	-	.	old_geneid "DLOC.40"; transcript_id "PAC:20193271"; exon_number "6"; gene_id "Thhalv10024830m.g"; ref_old_geneid "Thhalv10024830m.g";
scaffold_1	StringTie	exon	85197	85297	1000	-	.	old_geneid "DLOC.40"; transcript_id "PAC:20193271"; exon_number "7"; gene_id "Thhalv10024830m.g"; ref_old_geneid "Thhalv10024830m.g";
scaffold_1	StringTie	exon	85403	85499	1000	-	.	old_geneid "DLOC.40"; transcript_id "PAC:20193271"; exon_number "8"; gene_id "Thhalv10024830m.g"; ref_old_geneid "Thhalv10024830m.g";
scaffold_1	StringTie	exon	85588	85723	1000	-	.	old_geneid "DLOC.40"; transcript_id "PAC:20193271"; exon_number "9"; gene_id "Thhalv10024830m.g"; ref_old_geneid "Thhalv10024830m.g";
scaffold_1	StringTie	exon	85810	85970	1000	-	.	old_geneid "DLOC.40"; transcript_id "PAC:20193271"; exon_number "10"; gene_id "Thhalv10024830m.g"; ref_old_geneid "Thhalv10024830m.g";
scaffold_1	StringTie	exon	86056	86199	1000	-	.	old_geneid "DLOC.40"; transcript_id "PAC:20193271"; exon_number "11"; gene_id "Thhalv10024830m.g"; ref_old_geneid "Thhalv10024830m.g";
scaffold_1	StringTie	exon	86281	86414	1000	-	.	old_geneid "DLOC.40"; transcript_id "PAC:20193271"; exon_number "12"; gene_id "Thhalv10024830m.g"; ref_old_geneid "Thhalv10024830m.g";
scaffold_1	StringTie	exon	86514	86775	1000	-	.	old_geneid "DLOC.40"; transcript_id "PAC:20193271"; exon_number "13"; gene_id "Thhalv10024830m.g"; ref_old_geneid "Thhalv10024830m.g";
scaffold_1	StringTie	transcript	762385	766128	1000	+	.	old_geneid "DLOC.41"; transcript_id "PAC:20193763"; gene_id "Thhalv10024612m.g"; ref_old_geneid "Thhalv10024612m.g";
scaffold_1	StringTie	exon	762385	762540	1000	+	.	old_geneid "DLOC.41"; transcript_id "PAC:20193763"; exon_number "1"; gene_id "Thhalv10024612m.g"; ref_old_geneid "Thhalv10024612m.g";
scaffold_1	StringTie	exon	763011	763080	1000	+	.	old_geneid "DLOC.41"; transcript_id "PAC:20193763"; exon_number "2"; gene_id "Thhalv10024612m.g"; ref_old_geneid "Thhalv10024612m.g";
scaffold_1	StringTie	exon	763184	763299	1000	+	.	old_geneid "DLOC.41"; transcript_id "PAC:20193763"; exon_number "3"; gene_id "Thhalv10024612m.g"; ref_old_geneid "Thhalv10024612m.g";
scaffold_1	StringTie	exon	763403	763453	1000	+	.	old_geneid "DLOC.41"; transcript_id "PAC:20193763"; exon_number "4"; gene_id "Thhalv10024612m.g"; ref_old_geneid "Thhalv10024612m.g";
scaffold_1	StringTie	exon	763667	763900	1000	+	.	old_geneid "DLOC.41"; transcript_id "PAC:20193763"; exon_number "5"; gene_id "Thhalv10024612m.g"; ref_old_geneid "Thhalv10024612m.g";
scaffold_1	StringTie	exon	764012	764159	1000	+	.	old_geneid "DLOC.41"; transcript_id "PAC:20193763"; exon_number "6"; gene_id "Thhalv10024612m.g"; ref_old_geneid "Thhalv10024612m.g";
scaffold_1	StringTie	exon	764277	764447	1000	+	.	old_geneid "DLOC.41"; transcript_id "PAC:20193763"; exon_number "7"; gene_id "Thhalv10024612m.g"; ref_old_geneid "Thhalv10024612m.g";
scaffold_1	StringTie	exon	764535	764693	1000	+	.	old_geneid "DLOC.41"; transcript_id "PAC:20193763"; exon_number "8"; gene_id "Thhalv10024612m.g"; ref_old_geneid "Thhalv10024612m.g";
scaffold_1	StringTie	exon	764790	764896	1000	+	.	old_geneid "DLOC.41"; transcript_id "PAC:20193763"; exon_number "9"; gene_id "Thhalv10024612m.g"; ref_old_geneid "Thhalv10024612m.g";
scaffold_1	StringTie	exon	764988	765066	1000	+	.	old_geneid "DLOC.41"; transcript_id "PAC:20193763"; exon_number "10"; gene_id "Thhalv10024612m.g"; ref_old_geneid "Thhalv10024612m.g";
scaffold_1	StringTie	exon	765183	765481	1000	+	.	old_geneid "DLOC.41"; transcript_id "PAC:20193763"; exon_number "11"; gene_id "Thhalv10024612m.g"; ref_old_geneid "Thhalv10024612m.g";
scaffold_1	StringTie	exon	765568	765684	1000	+	.	old_geneid "DLOC.41"; transcript_id "PAC:20193763"; exon_number "12"; gene_id "Thhalv10024612m.g"; ref_old_geneid "Thhalv10024612m.g";
scaffold_1	StringTie	exon	765765	766128	1000	+	.	old_geneid "DLOC.41"; transcript_id "PAC:20193763"; exon_number "13"; gene_id "Thhalv10024612m.g"; ref_old_geneid "Thhalv10024612m.g";
scaffold_1	StringTie	transcript	766307	767729	1000	-	.	old_geneid "DLOC.42"; transcript_id "PAC:20193474"; gene_id "Thhalv10025567m.g"; ref_old_geneid "Thhalv10025567m.g";
scaffold_1	StringTie	exon	766307	766705	1000	-	.	old_geneid "DLOC.42"; transcript_id "PAC:20193474"; exon_number "1"; gene_id "Thhalv10025567m.g"; ref_old_geneid "Thhalv10025567m.g";
scaffold_1	StringTie	exon	766799	766849	1000	-	.	old_geneid "DLOC.42"; transcript_id "PAC:20193474"; exon_number "2"; gene_id "Thhalv10025567m.g"; ref_old_geneid "Thhalv10025567m.g";
scaffold_1	StringTie	exon	766963	767266	1000	-	.	old_geneid "DLOC.42"; transcript_id "PAC:20193474"; exon_number "3"; gene_id "Thhalv10025567m.g"; ref_old_geneid "Thhalv10025567m.g";
scaffold_1	StringTie	exon	767406	767729	1000	-	.	old_geneid "DLOC.42"; transcript_id "PAC:20193474"; exon_number "4"; gene_id "Thhalv10025567m.g"; ref_old_geneid "Thhalv10025567m.g";
scaffold_1	StringTie	transcript	768072	769748	1000	+	.	old_geneid "DLOC.43"; transcript_id "PAC:20192886"; gene_id "Thhalv10026749m.g"; ref_old_geneid "Thhalv10026749m.g";
scaffold_1	StringTie	exon	768072	769748	1000	+	.	old_geneid "DLOC.43"; transcript_id "PAC:20192886"; exon_number "1"; gene_id "Thhalv10026749m.g"; ref_old_geneid "Thhalv10026749m.g";
scaffold_1	StringTie	transcript	770190	770939	1000	-	.	old_geneid "DLOC.44"; transcript_id "PAC:20194167"; gene_id "Thhalv10027236m.g"; ref_old_geneid "Thhalv10027236m.g";
scaffold_1	StringTie	exon	770190	770939	1000	-	.	old_geneid "DLOC.44"; transcript_id "PAC:20194167"; exon_number "1"; gene_id "Thhalv10027236m.g"; ref_old_geneid "Thhalv10027236m.g";
scaffold_1	StringTie	transcript	772253	774676	1000	-	.	old_geneid "DLOC.45"; transcript_id "PAC:20195575"; gene_id "Thhalv10025749m.g"; ref_old_geneid "Thhalv10025749m.g";
scaffold_1	StringTie	exon	772253	773422	1000	-	.	old_geneid "DLOC.45"; transcript_id "PAC:20195575"; exon_number "1"; gene_id "Thhalv10025749m.g"; ref_old_geneid "Thhalv10025749m.g";
scaffold_1	StringTie	exon	774265	774378	1000	-	.	old_geneid "DLOC.45"; transcript_id "PAC:20195575"; exon_number "2"; gene_id "Thhalv10025749m.g"; ref_old_geneid "Thhalv10025749m.g";
scaffold_1	StringTie	exon	774470	774676	1000	-	.	old_geneid "DLOC.45"; transcript_id "PAC:20195575"; exon_number "3"; gene_id "Thhalv10025749m.g"; ref_old_geneid "Thhalv10025749m.g";
scaffold_1	StringTie	transcript	772253	774555	1000	-	.	old_geneid "DLOC.45"; transcript_id "PAC:20195574"; gene_id "Thhalv10025749m.g"; ref_old_geneid "Thhalv10025749m.g";
scaffold_1	StringTie	exon	772253	772618	1000	-	.	old_geneid "DLOC.45"; transcript_id "PAC:20195574"; exon_number "1"; gene_id "Thhalv10025749m.g"; ref_old_geneid "Thhalv10025749m.g";
scaffold_1	StringTie	exon	772755	773422	1000	-	.	old_geneid "DLOC.45"; transcript_id "PAC:20195574"; exon_number "2"; gene_id "Thhalv10025749m.g"; ref_old_geneid "Thhalv10025749m.g";
scaffold_1	StringTie	exon	774470	774555	1000	-	.	old_geneid "DLOC.45"; transcript_id "PAC:20195574"; exon_number "3"; gene_id "Thhalv10025749m.g"; ref_old_geneid "Thhalv10025749m.g";
scaffold_1	StringTie	transcript	775917	777985	1000	-	.	old_geneid "DLOC.46"; transcript_id "PAC:20193665"; gene_id "Thhalv10025561m.g"; ref_old_geneid "Thhalv10025561m.g";
scaffold_1	StringTie	exon	775917	776281	1000	-	.	old_geneid "DLOC.46"; transcript_id "PAC:20193665"; exon_number "1"; gene_id "Thhalv10025561m.g"; ref_old_geneid "Thhalv10025561m.g";
scaffold_1	StringTie	exon	776494	777161	1000	-	.	old_geneid "DLOC.46"; transcript_id "PAC:20193665"; exon_number "2"; gene_id "Thhalv10025561m.g"; ref_old_geneid "Thhalv10025561m.g";
scaffold_1	StringTie	exon	777668	777781	1000	-	.	old_geneid "DLOC.46"; transcript_id "PAC:20193665"; exon_number "3"; gene_id "Thhalv10025561m.g"; ref_old_geneid "Thhalv10025561m.g";
scaffold_1	StringTie	exon	777895	777985	1000	-	.	old_geneid "DLOC.46"; transcript_id "PAC:20193665"; exon_number "4"; gene_id "Thhalv10025561m.g"; ref_old_geneid "Thhalv10025561m.g";
scaffold_1	StringTie	transcript	779719	782436	1000	-	.	old_geneid "DLOC.47"; transcript_id "PAC:20195230"; gene_id "Thhalv10025540m.g"; ref_old_geneid "Thhalv10025540m.g";
scaffold_1	StringTie	exon	779719	779927	1000	-	.	old_geneid "DLOC.47"; transcript_id "PAC:20195230"; exon_number "1"; gene_id "Thhalv10025540m.g"; ref_old_geneid "Thhalv10025540m.g";
scaffold_1	StringTie	exon	780039	780192	1000	-	.	old_geneid "DLOC.47"; transcript_id "PAC:20195230"; exon_number "2"; gene_id "Thhalv10025540m.g"; ref_old_geneid "Thhalv10025540m.g";
scaffold_1	StringTie	exon	780274	780497	1000	-	.	old_geneid "DLOC.47"; transcript_id "PAC:20195230"; exon_number "3"; gene_id "Thhalv10025540m.g"; ref_old_geneid "Thhalv10025540m.g";
scaffold_1	StringTie	exon	780654	780943	1000	-	.	old_geneid "DLOC.47"; transcript_id "PAC:20195230"; exon_number "4"; gene_id "Thhalv10025540m.g"; ref_old_geneid "Thhalv10025540m.g";
scaffold_1	StringTie	exon	782092	782205	1000	-	.	old_geneid "DLOC.47"; transcript_id "PAC:20195230"; exon_number "5"; gene_id "Thhalv10025540m.g"; ref_old_geneid "Thhalv10025540m.g";
scaffold_1	StringTie	exon	782301	782436	1000	-	.	old_geneid "DLOC.47"; transcript_id "PAC:20195230"; exon_number "6"; gene_id "Thhalv10025540m.g"; ref_old_geneid "Thhalv10025540m.g";
scaffold_1	StringTie	transcript	793001	796529	1000	+	.	old_geneid "DLOC.48"; transcript_id "PAC:20194646"; gene_id "Thhalv10026139m.g"; ref_old_geneid "Thhalv10026139m.g";
scaffold_1	StringTie	exon	793001	793349	1000	+	.	old_geneid "DLOC.48"; transcript_id "PAC:20194646"; exon_number "1"; gene_id "Thhalv10026139m.g"; ref_old_geneid "Thhalv10026139m.g";
scaffold_1	StringTie	exon	795072	795150	1000	+	.	old_geneid "DLOC.48"; transcript_id "PAC:20194646"; exon_number "2"; gene_id "Thhalv10026139m.g"; ref_old_geneid "Thhalv10026139m.g";
scaffold_1	StringTie	exon	795273	795334	1000	+	.	old_geneid "DLOC.48"; transcript_id "PAC:20194646"; exon_number "3"; gene_id "Thhalv10026139m.g"; ref_old_geneid "Thhalv10026139m.g";
scaffold_1	StringTie	exon	795479	795578	1000	+	.	old_geneid "DLOC.48"; transcript_id "PAC:20194646"; exon_number "4"; gene_id "Thhalv10026139m.g"; ref_old_geneid "Thhalv10026139m.g";
scaffold_1	StringTie	exon	795686	795742	1000	+	.	old_geneid "DLOC.48"; transcript_id "PAC:20194646"; exon_number "5"; gene_id "Thhalv10026139m.g"; ref_old_geneid "Thhalv10026139m.g";
scaffold_1	StringTie	exon	795851	795934	1000	+	.	old_geneid "DLOC.48"; transcript_id "PAC:20194646"; exon_number "6"; gene_id "Thhalv10026139m.g"; ref_old_geneid "Thhalv10026139m.g";
scaffold_1	StringTie	exon	796044	796183	1000	+	.	old_geneid "DLOC.48"; transcript_id "PAC:20194646"; exon_number "7"; gene_id "Thhalv10026139m.g"; ref_old_geneid "Thhalv10026139m.g";
scaffold_1	StringTie	exon	796268	796529	1000	+	.	old_geneid "DLOC.48"; transcript_id "PAC:20194646"; exon_number "8"; gene_id "Thhalv10026139m.g"; ref_old_geneid "Thhalv10026139m.g";
scaffold_1	StringTie	transcript	817896	820138	1000	+	.	old_geneid "DLOC.49"; transcript_id "TCONS_00000185"; gene_id "XLOC_000104"; ref_old_geneid "XLOC_000104";
scaffold_1	StringTie	exon	817896	818169	1000	+	.	old_geneid "DLOC.49"; transcript_id "TCONS_00000185"; exon_number "1"; gene_id "XLOC_000104"; ref_old_geneid "XLOC_000104";
scaffold_1	StringTie	exon	818257	820138	1000	+	.	old_geneid "DLOC.49"; transcript_id "TCONS_00000185"; exon_number "2"; gene_id "XLOC_000104"; ref_old_geneid "XLOC_000104";
scaffold_1	StringTie	transcript	820723	822826	1000	-	.	old_geneid "DLOC.50"; transcript_id "PAC:20193488"; gene_id "Thhalv10025455m.g"; ref_old_geneid "Thhalv10025455m.g";
scaffold_1	StringTie	exon	820723	822173	1000	-	.	old_geneid "DLOC.50"; transcript_id "PAC:20193488"; exon_number "1"; gene_id "Thhalv10025455m.g"; ref_old_geneid "Thhalv10025455m.g";
scaffold_1	StringTie	exon	822718	822826	1000	-	.	old_geneid "DLOC.50"; transcript_id "PAC:20193488"; exon_number "2"; gene_id "Thhalv10025455m.g"; ref_old_geneid "Thhalv10025455m.g";
scaffold_1	StringTie	transcript	796942	800342	1000	+	.	old_geneid "DLOC.51"; transcript_id "PAC:20194654"; gene_id "Thhalv10024934m.g"; ref_old_geneid "Thhalv10024934m.g";
scaffold_1	StringTie	exon	796942	797195	1000	+	.	old_geneid "DLOC.51"; transcript_id "PAC:20194654"; exon_number "1"; gene_id "Thhalv10024934m.g"; ref_old_geneid "Thhalv10024934m.g";
scaffold_1	StringTie	exon	797285	797335	1000	+	.	old_geneid "DLOC.51"; transcript_id "PAC:20194654"; exon_number "2"; gene_id "Thhalv10024934m.g"; ref_old_geneid "Thhalv10024934m.g";
scaffold_1	StringTie	exon	797513	797599	1000	+	.	old_geneid "DLOC.51"; transcript_id "PAC:20194654"; exon_number "3"; gene_id "Thhalv10024934m.g"; ref_old_geneid "Thhalv10024934m.g";
scaffold_1	StringTie	exon	797700	797821	1000	+	.	old_geneid "DLOC.51"; transcript_id "PAC:20194654"; exon_number "4"; gene_id "Thhalv10024934m.g"; ref_old_geneid "Thhalv10024934m.g";
scaffold_1	StringTie	exon	797952	798028	1000	+	.	old_geneid "DLOC.51"; transcript_id "PAC:20194654"; exon_number "5"; gene_id "Thhalv10024934m.g"; ref_old_geneid "Thhalv10024934m.g";
scaffold_1	StringTie	exon	798177	798301	1000	+	.	old_geneid "DLOC.51"; transcript_id "PAC:20194654"; exon_number "6"; gene_id "Thhalv10024934m.g"; ref_old_geneid "Thhalv10024934m.g";
scaffold_1	StringTie	exon	798457	798549	1000	+	.	old_geneid "DLOC.51"; transcript_id "PAC:20194654"; exon_number "7"; gene_id "Thhalv10024934m.g"; ref_old_geneid "Thhalv10024934m.g";
scaffold_1	StringTie	exon	798647	798739	1000	+	.	old_geneid "DLOC.51"; transcript_id "PAC:20194654"; exon_number "8"; gene_id "Thhalv10024934m.g"; ref_old_geneid "Thhalv10024934m.g";
scaffold_1	StringTie	exon	798837	799034	1000	+	.	old_geneid "DLOC.51"; transcript_id "PAC:20194654"; exon_number "9"; gene_id "Thhalv10024934m.g"; ref_old_geneid "Thhalv10024934m.g";
scaffold_1	StringTie	exon	799126	799230	1000	+	.	old_geneid "DLOC.51"; transcript_id "PAC:20194654"; exon_number "10"; gene_id "Thhalv10024934m.g"; ref_old_geneid "Thhalv10024934m.g";
scaffold_1	StringTie	exon	799314	799379	1000	+	.	old_geneid "DLOC.51"; transcript_id "PAC:20194654"; exon_number "11"; gene_id "Thhalv10024934m.g"; ref_old_geneid "Thhalv10024934m.g";
scaffold_1	StringTie	exon	799466	799543	1000	+	.	old_geneid "DLOC.51"; transcript_id "PAC:20194654"; exon_number "12"; gene_id "Thhalv10024934m.g"; ref_old_geneid "Thhalv10024934m.g";
scaffold_1	StringTie	exon	799634	799745	1000	+	.	old_geneid "DLOC.51"; transcript_id "PAC:20194654"; exon_number "13"; gene_id "Thhalv10024934m.g"; ref_old_geneid "Thhalv10024934m.g";
scaffold_1	StringTie	exon	799829	799939	1000	+	.	old_geneid "DLOC.51"; transcript_id "PAC:20194654"; exon_number "14"; gene_id "Thhalv10024934m.g"; ref_old_geneid "Thhalv10024934m.g";
scaffold_1	StringTie	exon	800024	800342	1000	+	.	old_geneid "DLOC.51"; transcript_id "PAC:20194654"; exon_number "15"; gene_id "Thhalv10024934m.g"; ref_old_geneid "Thhalv10024934m.g";
scaffold_1	StringTie	transcript	797636	800342	1000	+	.	old_geneid "DLOC.51"; transcript_id "PAC:20194655"; gene_id "Thhalv10024934m.g"; ref_old_geneid "Thhalv10024934m.g";
scaffold_1	StringTie	exon	797636	797821	1000	+	.	old_geneid "DLOC.51"; transcript_id "PAC:20194655"; exon_number "1"; gene_id "Thhalv10024934m.g"; ref_old_geneid "Thhalv10024934m.g";
scaffold_1	StringTie	exon	797952	798028	1000	+	.	old_geneid "DLOC.51"; transcript_id "PAC:20194655"; exon_number "2"; gene_id "Thhalv10024934m.g"; ref_old_geneid "Thhalv10024934m.g";
scaffold_1	StringTie	exon	798177	798301	1000	+	.	old_geneid "DLOC.51"; transcript_id "PAC:20194655"; exon_number "3"; gene_id "Thhalv10024934m.g"; ref_old_geneid "Thhalv10024934m.g";
scaffold_1	StringTie	exon	798457	798549	1000	+	.	old_geneid "DLOC.51"; transcript_id "PAC:20194655"; exon_number "4"; gene_id "Thhalv10024934m.g"; ref_old_geneid "Thhalv10024934m.g";
scaffold_1	StringTie	exon	798647	798739	1000	+	.	old_geneid "DLOC.51"; transcript_id "PAC:20194655"; exon_number "5"; gene_id "Thhalv10024934m.g"; ref_old_geneid "Thhalv10024934m.g";
scaffold_1	StringTie	exon	798837	799034	1000	+	.	old_geneid "DLOC.51"; transcript_id "PAC:20194655"; exon_number "6"; gene_id "Thhalv10024934m.g"; ref_old_geneid "Thhalv10024934m.g";
scaffold_1	StringTie	exon	799126	799230	1000	+	.	old_geneid "DLOC.51"; transcript_id "PAC:20194655"; exon_number "7"; gene_id "Thhalv10024934m.g"; ref_old_geneid "Thhalv10024934m.g";
scaffold_1	StringTie	exon	799314	799379	1000	+	.	old_geneid "DLOC.51"; transcript_id "PAC:20194655"; exon_number "8"; gene_id "Thhalv10024934m.g"; ref_old_geneid "Thhalv10024934m.g";
scaffold_1	StringTie	exon	799466	799543	1000	+	.	old_geneid "DLOC.51"; transcript_id "PAC:20194655"; exon_number "9"; gene_id "Thhalv10024934m.g"; ref_old_geneid "Thhalv10024934m.g";
scaffold_1	StringTie	exon	799634	799745	1000	+	.	old_geneid "DLOC.51"; transcript_id "PAC:20194655"; exon_number "10"; gene_id "Thhalv10024934m.g"; ref_old_geneid "Thhalv10024934m.g";
scaffold_1	StringTie	exon	799829	799939	1000	+	.	old_geneid "DLOC.51"; transcript_id "PAC:20194655"; exon_number "11"; gene_id "Thhalv10024934m.g"; ref_old_geneid "Thhalv10024934m.g";
scaffold_1	StringTie	exon	800024	800342	1000	+	.	old_geneid "DLOC.51"; transcript_id "PAC:20194655"; exon_number "12"; gene_id "Thhalv10024934m.g"; ref_old_geneid "Thhalv10024934m.g";
scaffold_1	StringTie	transcript	800505	801586	1000	+	.	old_geneid "DLOC.52"; transcript_id "PAC:20195331"; gene_id "Thhalv10026209m.g"; ref_old_geneid "Thhalv10026209m.g";
scaffold_1	StringTie	exon	800505	801046	1000	+	.	old_geneid "DLOC.52"; transcript_id "PAC:20195331"; exon_number "1"; gene_id "Thhalv10026209m.g"; ref_old_geneid "Thhalv10026209m.g";
scaffold_1	StringTie	exon	801201	801586	1000	+	.	old_geneid "DLOC.52"; transcript_id "PAC:20195331"; exon_number "2"; gene_id "Thhalv10026209m.g"; ref_old_geneid "Thhalv10026209m.g";
scaffold_1	StringTie	transcript	801854	803923	1000	+	.	old_geneid "DLOC.53"; transcript_id "PAC:20193905"; gene_id "Thhalv10025278m.g"; ref_old_geneid "Thhalv10025278m.g";
scaffold_1	StringTie	exon	801854	802121	1000	+	.	old_geneid "DLOC.53"; transcript_id "PAC:20193905"; exon_number "1"; gene_id "Thhalv10025278m.g"; ref_old_geneid "Thhalv10025278m.g";
scaffold_1	StringTie	exon	802389	802654	1000	+	.	old_geneid "DLOC.53"; transcript_id "PAC:20193905"; exon_number "2"; gene_id "Thhalv10025278m.g"; ref_old_geneid "Thhalv10025278m.g";
scaffold_1	StringTie	exon	802744	802909	1000	+	.	old_geneid "DLOC.53"; transcript_id "PAC:20193905"; exon_number "3"; gene_id "Thhalv10025278m.g"; ref_old_geneid "Thhalv10025278m.g";
scaffold_1	StringTie	exon	802983	803227	1000	+	.	old_geneid "DLOC.53"; transcript_id "PAC:20193905"; exon_number "4"; gene_id "Thhalv10025278m.g"; ref_old_geneid "Thhalv10025278m.g";
scaffold_1	StringTie	exon	803320	803507	1000	+	.	old_geneid "DLOC.53"; transcript_id "PAC:20193905"; exon_number "5"; gene_id "Thhalv10025278m.g"; ref_old_geneid "Thhalv10025278m.g";
scaffold_1	StringTie	exon	803591	803923	1000	+	.	old_geneid "DLOC.53"; transcript_id "PAC:20193905"; exon_number "6"; gene_id "Thhalv10025278m.g"; ref_old_geneid "Thhalv10025278m.g";
scaffold_1	StringTie	transcript	804171	807242	1000	+	.	old_geneid "DLOC.54"; transcript_id "PAC:20195514"; gene_id "Thhalv10024591m.g"; ref_old_geneid "Thhalv10024591m.g";
scaffold_1	StringTie	exon	804171	804291	1000	+	.	old_geneid "DLOC.54"; transcript_id "PAC:20195514"; exon_number "1"; gene_id "Thhalv10024591m.g"; ref_old_geneid "Thhalv10024591m.g";
scaffold_1	StringTie	exon	804615	804676	1000	+	.	old_geneid "DLOC.54"; transcript_id "PAC:20195514"; exon_number "2"; gene_id "Thhalv10024591m.g"; ref_old_geneid "Thhalv10024591m.g";
scaffold_1	StringTie	exon	804778	804856	1000	+	.	old_geneid "DLOC.54"; transcript_id "PAC:20195514"; exon_number "3"; gene_id "Thhalv10024591m.g"; ref_old_geneid "Thhalv10024591m.g";
scaffold_1	StringTie	exon	804940	805506	1000	+	.	old_geneid "DLOC.54"; transcript_id "PAC:20195514"; exon_number "4"; gene_id "Thhalv10024591m.g"; ref_old_geneid "Thhalv10024591m.g";
scaffold_1	StringTie	exon	805602	806222	1000	+	.	old_geneid "DLOC.54"; transcript_id "PAC:20195514"; exon_number "5"; gene_id "Thhalv10024591m.g"; ref_old_geneid "Thhalv10024591m.g";
scaffold_1	StringTie	exon	806367	807242	1000	+	.	old_geneid "DLOC.54"; transcript_id "PAC:20195514"; exon_number "6"; gene_id "Thhalv10024591m.g"; ref_old_geneid "Thhalv10024591m.g";
scaffold_1	StringTie	transcript	807972	811190	1000	+	.	old_geneid "DLOC.55"; transcript_id "PAC:20195218"; gene_id "Thhalv10024448m.g"; ref_old_geneid "Thhalv10024448m.g";
scaffold_1	StringTie	exon	807972	807995	1000	+	.	old_geneid "DLOC.55"; transcript_id "PAC:20195218"; exon_number "1"; gene_id "Thhalv10024448m.g"; ref_old_geneid "Thhalv10024448m.g";
scaffold_1	StringTie	exon	808113	808290	1000	+	.	old_geneid "DLOC.55"; transcript_id "PAC:20195218"; exon_number "2"; gene_id "Thhalv10024448m.g"; ref_old_geneid "Thhalv10024448m.g";
scaffold_1	StringTie	exon	808466	808586	1000	+	.	old_geneid "DLOC.55"; transcript_id "PAC:20195218"; exon_number "3"; gene_id "Thhalv10024448m.g"; ref_old_geneid "Thhalv10024448m.g";
scaffold_1	StringTie	exon	808678	808926	1000	+	.	old_geneid "DLOC.55"; transcript_id "PAC:20195218"; exon_number "4"; gene_id "Thhalv10024448m.g"; ref_old_geneid "Thhalv10024448m.g";
scaffold_1	StringTie	exon	809024	810331	1000	+	.	old_geneid "DLOC.55"; transcript_id "PAC:20195218"; exon_number "5"; gene_id "Thhalv10024448m.g"; ref_old_geneid "Thhalv10024448m.g";
scaffold_1	StringTie	exon	810413	811190	1000	+	.	old_geneid "DLOC.55"; transcript_id "PAC:20195218"; exon_number "6"; gene_id "Thhalv10024448m.g"; ref_old_geneid "Thhalv10024448m.g";
scaffold_1	StringTie	transcript	823168	824823	1000	-	.	old_geneid "DLOC.56"; transcript_id "PAC:20194750"; gene_id "Thhalv10026679m.g"; ref_old_geneid "Thhalv10026679m.g";
scaffold_1	StringTie	exon	823168	823547	1000	-	.	old_geneid "DLOC.56"; transcript_id "PAC:20194750"; exon_number "1"; gene_id "Thhalv10026679m.g"; ref_old_geneid "Thhalv10026679m.g";
scaffold_1	StringTie	exon	824397	824594	1000	-	.	old_geneid "DLOC.56"; transcript_id "PAC:20194750"; exon_number "2"; gene_id "Thhalv10026679m.g"; ref_old_geneid "Thhalv10026679m.g";
scaffold_1	StringTie	exon	824750	824823	1000	-	.	old_geneid "DLOC.56"; transcript_id "PAC:20194750"; exon_number "3"; gene_id "Thhalv10026679m.g"; ref_old_geneid "Thhalv10026679m.g";
scaffold_1	StringTie	transcript	838121	839487	1000	+	.	old_geneid "DLOC.57"; transcript_id "PAC:20194577"; gene_id "Thhalv10025715m.g"; ref_old_geneid "Thhalv10025715m.g";
scaffold_1	StringTie	exon	838121	838147	1000	+	.	old_geneid "DLOC.57"; transcript_id "PAC:20194577"; exon_number "1"; gene_id "Thhalv10025715m.g"; ref_old_geneid "Thhalv10025715m.g";
scaffold_1	StringTie	exon	838253	838750	1000	+	.	old_geneid "DLOC.57"; transcript_id "PAC:20194577"; exon_number "2"; gene_id "Thhalv10025715m.g"; ref_old_geneid "Thhalv10025715m.g";
scaffold_1	StringTie	exon	838838	839212	1000	+	.	old_geneid "DLOC.57"; transcript_id "PAC:20194577"; exon_number "3"; gene_id "Thhalv10025715m.g"; ref_old_geneid "Thhalv10025715m.g";
scaffold_1	StringTie	exon	839290	839487	1000	+	.	old_geneid "DLOC.57"; transcript_id "PAC:20194577"; exon_number "4"; gene_id "Thhalv10025715m.g"; ref_old_geneid "Thhalv10025715m.g";
scaffold_1	StringTie	transcript	828868	832427	1000	+	.	old_geneid "DLOC.58"; transcript_id "PAC:20194621"; gene_id "Thhalv10026770m.g"; ref_old_geneid "Thhalv10026770m.g";
scaffold_1	StringTie	exon	828868	829139	1000	+	.	old_geneid "DLOC.58"; transcript_id "PAC:20194621"; exon_number "1"; gene_id "Thhalv10026770m.g"; ref_old_geneid "Thhalv10026770m.g";
scaffold_1	StringTie	exon	829600	829796	1000	+	.	old_geneid "DLOC.58"; transcript_id "PAC:20194621"; exon_number "2"; gene_id "Thhalv10026770m.g"; ref_old_geneid "Thhalv10026770m.g";
scaffold_1	StringTie	exon	829883	830036	1000	+	.	old_geneid "DLOC.58"; transcript_id "PAC:20194621"; exon_number "3"; gene_id "Thhalv10026770m.g"; ref_old_geneid "Thhalv10026770m.g";
scaffold_1	StringTie	exon	830143	830227	1000	+	.	old_geneid "DLOC.58"; transcript_id "PAC:20194621"; exon_number "4"; gene_id "Thhalv10026770m.g"; ref_old_geneid "Thhalv10026770m.g";
scaffold_1	StringTie	exon	830329	830429	1000	+	.	old_geneid "DLOC.58"; transcript_id "PAC:20194621"; exon_number "5"; gene_id "Thhalv10026770m.g"; ref_old_geneid "Thhalv10026770m.g";
scaffold_1	StringTie	exon	830593	830757	1000	+	.	old_geneid "DLOC.58"; transcript_id "PAC:20194621"; exon_number "6"; gene_id "Thhalv10026770m.g"; ref_old_geneid "Thhalv10026770m.g";
scaffold_1	StringTie	exon	830790	830890	1000	+	.	old_geneid "DLOC.58"; transcript_id "PAC:20194621"; exon_number "7"; gene_id "Thhalv10026770m.g"; ref_old_geneid "Thhalv10026770m.g";
scaffold_1	StringTie	exon	831074	831247	1000	+	.	old_geneid "DLOC.58"; transcript_id "PAC:20194621"; exon_number "8"; gene_id "Thhalv10026770m.g"; ref_old_geneid "Thhalv10026770m.g";
scaffold_1	StringTie	exon	831330	831395	1000	+	.	old_geneid "DLOC.58"; transcript_id "PAC:20194621"; exon_number "9"; gene_id "Thhalv10026770m.g"; ref_old_geneid "Thhalv10026770m.g";
scaffold_1	StringTie	exon	831476	831654	1000	+	.	old_geneid "DLOC.58"; transcript_id "PAC:20194621"; exon_number "10"; gene_id "Thhalv10026770m.g"; ref_old_geneid "Thhalv10026770m.g";
scaffold_1	StringTie	exon	831744	831913	1000	+	.	old_geneid "DLOC.58"; transcript_id "PAC:20194621"; exon_number "11"; gene_id "Thhalv10026770m.g"; ref_old_geneid "Thhalv10026770m.g";
scaffold_1	StringTie	exon	832013	832181	1000	+	.	old_geneid "DLOC.58"; transcript_id "PAC:20194621"; exon_number "12"; gene_id "Thhalv10026770m.g"; ref_old_geneid "Thhalv10026770m.g";
scaffold_1	StringTie	exon	832284	832427	1000	+	.	old_geneid "DLOC.58"; transcript_id "PAC:20194621"; exon_number "13"; gene_id "Thhalv10026770m.g"; ref_old_geneid "Thhalv10026770m.g";
scaffold_1	StringTie	transcript	846302	847759	1000	+	.	old_geneid "DLOC.59"; transcript_id "PAC:20192826"; gene_id "Thhalv10026651m.g"; ref_old_geneid "Thhalv10026651m.g";
scaffold_1	StringTie	exon	846302	846504	1000	+	.	old_geneid "DLOC.59"; transcript_id "PAC:20192826"; exon_number "1"; gene_id "Thhalv10026651m.g"; ref_old_geneid "Thhalv10026651m.g";
scaffold_1	StringTie	exon	846948	847054	1000	+	.	old_geneid "DLOC.59"; transcript_id "PAC:20192826"; exon_number "2"; gene_id "Thhalv10026651m.g"; ref_old_geneid "Thhalv10026651m.g";
scaffold_1	StringTie	exon	847231	847273	1000	+	.	old_geneid "DLOC.59"; transcript_id "PAC:20192826"; exon_number "3"; gene_id "Thhalv10026651m.g"; ref_old_geneid "Thhalv10026651m.g";
scaffold_1	StringTie	exon	847460	847759	1000	+	.	old_geneid "DLOC.59"; transcript_id "PAC:20192826"; exon_number "4"; gene_id "Thhalv10026651m.g"; ref_old_geneid "Thhalv10026651m.g";
scaffold_1	StringTie	transcript	847789	850120	1000	-	.	old_geneid "DLOC.60"; transcript_id "PAC:20195629"; gene_id "Thhalv10024837m.g"; ref_old_geneid "Thhalv10024837m.g";
scaffold_1	StringTie	exon	847789	849599	1000	-	.	old_geneid "DLOC.60"; transcript_id "PAC:20195629"; exon_number "1"; gene_id "Thhalv10024837m.g"; ref_old_geneid "Thhalv10024837m.g";
scaffold_1	StringTie	exon	849907	850120	1000	-	.	old_geneid "DLOC.60"; transcript_id "PAC:20195629"; exon_number "2"; gene_id "Thhalv10024837m.g"; ref_old_geneid "Thhalv10024837m.g";
scaffold_1	StringTie	transcript	847789	850120	1000	-	.	old_geneid "DLOC.60"; transcript_id "PAC:20195630"; gene_id "Thhalv10024837m.g"; ref_old_geneid "Thhalv10024837m.g";
scaffold_1	StringTie	exon	847789	849602	1000	-	.	old_geneid "DLOC.60"; transcript_id "PAC:20195630"; exon_number "1"; gene_id "Thhalv10024837m.g"; ref_old_geneid "Thhalv10024837m.g";
scaffold_1	StringTie	exon	849907	850120	1000	-	.	old_geneid "DLOC.60"; transcript_id "PAC:20195630"; exon_number "2"; gene_id "Thhalv10024837m.g"; ref_old_geneid "Thhalv10024837m.g";
scaffold_1	StringTie	transcript	854246	855155	1000	-	.	old_geneid "DLOC.61"; transcript_id "PAC:20192902"; gene_id "Thhalv10026561m.g"; ref_old_geneid "Thhalv10026561m.g";
scaffold_1	StringTie	exon	854246	854717	1000	-	.	old_geneid "DLOC.61"; transcript_id "PAC:20192902"; exon_number "1"; gene_id "Thhalv10026561m.g"; ref_old_geneid "Thhalv10026561m.g";
scaffold_1	StringTie	exon	854801	854838	1000	-	.	old_geneid "DLOC.61"; transcript_id "PAC:20192902"; exon_number "2"; gene_id "Thhalv10026561m.g"; ref_old_geneid "Thhalv10026561m.g";
scaffold_1	StringTie	exon	854955	855155	1000	-	.	old_geneid "DLOC.61"; transcript_id "PAC:20192902"; exon_number "3"; gene_id "Thhalv10026561m.g"; ref_old_geneid "Thhalv10026561m.g";
scaffold_1	StringTie	transcript	860085	861971	1000	+	.	old_geneid "DLOC.62"; transcript_id "PAC:20193121"; gene_id "Thhalv10025884m.g"; ref_old_geneid "Thhalv10025884m.g";
scaffold_1	StringTie	exon	860085	860419	1000	+	.	old_geneid "DLOC.62"; transcript_id "PAC:20193121"; exon_number "1"; gene_id "Thhalv10025884m.g"; ref_old_geneid "Thhalv10025884m.g";
scaffold_1	StringTie	exon	860511	860611	1000	+	.	old_geneid "DLOC.62"; transcript_id "PAC:20193121"; exon_number "2"; gene_id "Thhalv10025884m.g"; ref_old_geneid "Thhalv10025884m.g";
scaffold_1	StringTie	exon	860698	860894	1000	+	.	old_geneid "DLOC.62"; transcript_id "PAC:20193121"; exon_number "3"; gene_id "Thhalv10025884m.g"; ref_old_geneid "Thhalv10025884m.g";
scaffold_1	StringTie	exon	861264	861971	1000	+	.	old_geneid "DLOC.62"; transcript_id "PAC:20193121"; exon_number "4"; gene_id "Thhalv10025884m.g"; ref_old_geneid "Thhalv10025884m.g";
scaffold_1	StringTie	transcript	869781	871271	1000	-	.	old_geneid "DLOC.63"; transcript_id "PAC:20192979"; gene_id "Thhalv10025923m.g"; ref_old_geneid "Thhalv10025923m.g";
scaffold_1	StringTie	exon	869781	870437	1000	-	.	old_geneid "DLOC.63"; transcript_id "PAC:20192979"; exon_number "1"; gene_id "Thhalv10025923m.g"; ref_old_geneid "Thhalv10025923m.g";
scaffold_1	StringTie	exon	870533	870612	1000	-	.	old_geneid "DLOC.63"; transcript_id "PAC:20192979"; exon_number "2"; gene_id "Thhalv10025923m.g"; ref_old_geneid "Thhalv10025923m.g";
scaffold_1	StringTie	exon	870727	871271	1000	-	.	old_geneid "DLOC.63"; transcript_id "PAC:20192979"; exon_number "3"; gene_id "Thhalv10025923m.g"; ref_old_geneid "Thhalv10025923m.g";
scaffold_1	StringTie	transcript	883076	884773	1000	-	.	old_geneid "DLOC.64"; transcript_id "PAC:20195485"; gene_id "Thhalv10027155m.g"; ref_old_geneid "Thhalv10027155m.g";
scaffold_1	StringTie	exon	883076	884045	1000	-	.	old_geneid "DLOC.64"; transcript_id "PAC:20195485"; exon_number "1"; gene_id "Thhalv10027155m.g"; ref_old_geneid "Thhalv10027155m.g";
scaffold_1	StringTie	exon	884144	884304	1000	-	.	old_geneid "DLOC.64"; transcript_id "PAC:20195485"; exon_number "2"; gene_id "Thhalv10027155m.g"; ref_old_geneid "Thhalv10027155m.g";
scaffold_1	StringTie	exon	884411	884542	1000	-	.	old_geneid "DLOC.64"; transcript_id "PAC:20195485"; exon_number "3"; gene_id "Thhalv10027155m.g"; ref_old_geneid "Thhalv10027155m.g";
scaffold_1	StringTie	exon	884627	884773	1000	-	.	old_geneid "DLOC.64"; transcript_id "PAC:20195485"; exon_number "4"; gene_id "Thhalv10027155m.g"; ref_old_geneid "Thhalv10027155m.g";
scaffold_1	StringTie	transcript	893683	896239	1000	-	.	old_geneid "DLOC.65"; transcript_id "PAC:20194565"; gene_id "Thhalv10024807m.g"; ref_old_geneid "Thhalv10024807m.g";
scaffold_1	StringTie	exon	893683	894165	1000	-	.	old_geneid "DLOC.65"; transcript_id "PAC:20194565"; exon_number "1"; gene_id "Thhalv10024807m.g"; ref_old_geneid "Thhalv10024807m.g";
scaffold_1	StringTie	exon	894253	894329	1000	-	.	old_geneid "DLOC.65"; transcript_id "PAC:20194565"; exon_number "2"; gene_id "Thhalv10024807m.g"; ref_old_geneid "Thhalv10024807m.g";
scaffold_1	StringTie	exon	894424	894548	1000	-	.	old_geneid "DLOC.65"; transcript_id "PAC:20194565"; exon_number "3"; gene_id "Thhalv10024807m.g"; ref_old_geneid "Thhalv10024807m.g";
scaffold_1	StringTie	exon	894658	894746	1000	-	.	old_geneid "DLOC.65"; transcript_id "PAC:20194565"; exon_number "4"; gene_id "Thhalv10024807m.g"; ref_old_geneid "Thhalv10024807m.g";
scaffold_1	StringTie	exon	894852	894860	1000	-	.	old_geneid "DLOC.65"; transcript_id "PAC:20194565"; exon_number "5"; gene_id "Thhalv10024807m.g"; ref_old_geneid "Thhalv10024807m.g";
scaffold_1	StringTie	exon	895022	895104	1000	-	.	old_geneid "DLOC.65"; transcript_id "PAC:20194565"; exon_number "6"; gene_id "Thhalv10024807m.g"; ref_old_geneid "Thhalv10024807m.g";
scaffold_1	StringTie	exon	895191	895713	1000	-	.	old_geneid "DLOC.65"; transcript_id "PAC:20194565"; exon_number "7"; gene_id "Thhalv10024807m.g"; ref_old_geneid "Thhalv10024807m.g";
scaffold_1	StringTie	exon	895882	896239	1000	-	.	old_geneid "DLOC.65"; transcript_id "PAC:20194565"; exon_number "8"; gene_id "Thhalv10024807m.g"; ref_old_geneid "Thhalv10024807m.g";
scaffold_1	StringTie	transcript	1076918	1077700	1000	+	.	gene_id "DLOC.66"; transcript_id "DLOC.66.1";
scaffold_1	StringTie	exon	1076918	1077700	1000	+	.	gene_id "DLOC.66"; transcript_id "DLOC.66.1"; exon_number "1";
scaffold_1	StringTie	transcript	1118729	1122114	1000	+	.	old_geneid "DLOC.67"; transcript_id "PAC:20193392"; gene_id "Thhalv10024930m.g"; ref_old_geneid "Thhalv10024930m.g";
scaffold_1	StringTie	exon	1118729	1119267	1000	+	.	old_geneid "DLOC.67"; transcript_id "PAC:20193392"; exon_number "1"; gene_id "Thhalv10024930m.g"; ref_old_geneid "Thhalv10024930m.g";
scaffold_1	StringTie	exon	1119915	1120304	1000	+	.	old_geneid "DLOC.67"; transcript_id "PAC:20193392"; exon_number "2"; gene_id "Thhalv10024930m.g"; ref_old_geneid "Thhalv10024930m.g";
scaffold_1	StringTie	exon	1121292	1122114	1000	+	.	old_geneid "DLOC.67"; transcript_id "PAC:20193392"; exon_number "3"; gene_id "Thhalv10024930m.g"; ref_old_geneid "Thhalv10024930m.g";
scaffold_1	StringTie	transcript	1122253	1123095	1000	-	.	old_geneid "DLOC.69"; transcript_id "PAC:20193018"; gene_id "Thhalv10026399m.g"; ref_old_geneid "Thhalv10026399m.g";
scaffold_1	StringTie	exon	1122253	1122570	1000	-	.	old_geneid "DLOC.69"; transcript_id "PAC:20193018"; exon_number "1"; gene_id "Thhalv10026399m.g"; ref_old_geneid "Thhalv10026399m.g";
scaffold_1	StringTie	exon	1122661	1122762	1000	-	.	old_geneid "DLOC.69"; transcript_id "PAC:20193018"; exon_number "2"; gene_id "Thhalv10026399m.g"; ref_old_geneid "Thhalv10026399m.g";
scaffold_1	StringTie	exon	1122846	1123095	1000	-	.	old_geneid "DLOC.69"; transcript_id "PAC:20193018"; exon_number "3"; gene_id "Thhalv10026399m.g"; ref_old_geneid "Thhalv10026399m.g";
scaffold_1	StringTie	transcript	1124221	1124481	1000	-	.	old_geneid "DLOC.70"; transcript_id "PAC:20195981"; gene_id "Thhalv10027460m.g"; ref_old_geneid "Thhalv10027460m.g";
scaffold_1	StringTie	exon	1124221	1124481	1000	-	.	old_geneid "DLOC.70"; transcript_id "PAC:20195981"; exon_number "1"; gene_id "Thhalv10027460m.g"; ref_old_geneid "Thhalv10027460m.g";
scaffold_1	StringTie	transcript	1128201	1128455	1000	+	.	old_geneid "DLOC.71"; transcript_id "PAC:20193225"; gene_id "Thhalv10027040m.g"; ref_old_geneid "Thhalv10027040m.g";
scaffold_1	StringTie	exon	1128201	1128455	1000	+	.	old_geneid "DLOC.71"; transcript_id "PAC:20193225"; exon_number "1"; gene_id "Thhalv10027040m.g"; ref_old_geneid "Thhalv10027040m.g";
scaffold_1	StringTie	transcript	1079333	1080958	1000	-	.	old_geneid "DLOC.72"; transcript_id "PAC:20194532"; gene_id "Thhalv10026880m.g"; ref_old_geneid "Thhalv10026880m.g";
scaffold_1	StringTie	exon	1079333	1079965	1000	-	.	old_geneid "DLOC.72"; transcript_id "PAC:20194532"; exon_number "1"; gene_id "Thhalv10026880m.g"; ref_old_geneid "Thhalv10026880m.g";
scaffold_1	StringTie	exon	1080086	1080958	1000	-	.	old_geneid "DLOC.72"; transcript_id "PAC:20194532"; exon_number "2"; gene_id "Thhalv10026880m.g"; ref_old_geneid "Thhalv10026880m.g";
scaffold_1	StringTie	transcript	1084472	1086370	1000	-	.	old_geneid "DLOC.72"; transcript_id "PAC:20193087"; gene_id "Thhalv10024979m.g"; ref_old_geneid "Thhalv10024979m.g";
scaffold_1	StringTie	exon	1084472	1085226	1000	-	.	old_geneid "DLOC.72"; transcript_id "PAC:20193087"; exon_number "1"; gene_id "Thhalv10024979m.g"; ref_old_geneid "Thhalv10024979m.g";
scaffold_1	StringTie	exon	1085329	1086370	1000	-	.	old_geneid "DLOC.72"; transcript_id "PAC:20193087"; exon_number "2"; gene_id "Thhalv10024979m.g"; ref_old_geneid "Thhalv10024979m.g";
scaffold_1	StringTie	transcript	1089386	1090948	1000	-	.	old_geneid "DLOC.72"; transcript_id "PAC:20193659"; gene_id "Thhalv10027443m.g"; ref_old_geneid "Thhalv10027443m.g";
scaffold_1	StringTie	exon	1089386	1090042	1000	-	.	old_geneid "DLOC.72"; transcript_id "PAC:20193659"; exon_number "1"; gene_id "Thhalv10027443m.g"; ref_old_geneid "Thhalv10027443m.g";
scaffold_1	StringTie	exon	1090085	1090948	1000	-	.	old_geneid "DLOC.72"; transcript_id "PAC:20193659"; exon_number "2"; gene_id "Thhalv10027443m.g"; ref_old_geneid "Thhalv10027443m.g";
scaffold_1	StringTie	transcript	1095090	1097182	1000	-	.	old_geneid "DLOC.75"; transcript_id "PAC:20195897"; gene_id "Thhalv10024716m.g"; ref_old_geneid "Thhalv10024716m.g";
scaffold_1	StringTie	exon	1095090	1096470	1000	-	.	old_geneid "DLOC.75"; transcript_id "PAC:20195897"; exon_number "1"; gene_id "Thhalv10024716m.g"; ref_old_geneid "Thhalv10024716m.g";
scaffold_1	StringTie	exon	1096575	1096676	1000	-	.	old_geneid "DLOC.75"; transcript_id "PAC:20195897"; exon_number "2"; gene_id "Thhalv10024716m.g"; ref_old_geneid "Thhalv10024716m.g";
scaffold_1	StringTie	exon	1096773	1097182	1000	-	.	old_geneid "DLOC.75"; transcript_id "PAC:20195897"; exon_number "3"; gene_id "Thhalv10024716m.g"; ref_old_geneid "Thhalv10024716m.g";
scaffold_1	StringTie	transcript	1104286	1106252	1000	+	.	old_geneid "DLOC.77"; transcript_id "PAC:20192874"; gene_id "Thhalv10024985m.g"; ref_old_geneid "Thhalv10024985m.g";
scaffold_1	StringTie	exon	1104286	1104783	1000	+	.	old_geneid "DLOC.77"; transcript_id "PAC:20192874"; exon_number "1"; gene_id "Thhalv10024985m.g"; ref_old_geneid "Thhalv10024985m.g";
scaffold_1	StringTie	exon	1104916	1105299	1000	+	.	old_geneid "DLOC.77"; transcript_id "PAC:20192874"; exon_number "2"; gene_id "Thhalv10024985m.g"; ref_old_geneid "Thhalv10024985m.g";
scaffold_1	StringTie	exon	1105416	1106252	1000	+	.	old_geneid "DLOC.77"; transcript_id "PAC:20192874"; exon_number "3"; gene_id "Thhalv10024985m.g"; ref_old_geneid "Thhalv10024985m.g";
scaffold_1	StringTie	transcript	1106660	1108610	1000	+	.	old_geneid "DLOC.78"; transcript_id "PAC:20195178"; gene_id "Thhalv10025129m.g"; ref_old_geneid "Thhalv10025129m.g";
scaffold_1	StringTie	exon	1106660	1107165	1000	+	.	old_geneid "DLOC.78"; transcript_id "PAC:20195178"; exon_number "1"; gene_id "Thhalv10025129m.g"; ref_old_geneid "Thhalv10025129m.g";
scaffold_1	StringTie	exon	1107496	1107883	1000	+	.	old_geneid "DLOC.78"; transcript_id "PAC:20195178"; exon_number "2"; gene_id "Thhalv10025129m.g"; ref_old_geneid "Thhalv10025129m.g";
scaffold_1	StringTie	exon	1107996	1108028	1000	+	.	old_geneid "DLOC.78"; transcript_id "PAC:20195178"; exon_number "3"; gene_id "Thhalv10025129m.g"; ref_old_geneid "Thhalv10025129m.g";
scaffold_1	StringTie	exon	1108073	1108373	1000	+	.	old_geneid "DLOC.78"; transcript_id "PAC:20195178"; exon_number "4"; gene_id "Thhalv10025129m.g"; ref_old_geneid "Thhalv10025129m.g";
scaffold_1	StringTie	exon	1108441	1108610	1000	+	.	old_geneid "DLOC.78"; transcript_id "PAC:20195178"; exon_number "5"; gene_id "Thhalv10025129m.g"; ref_old_geneid "Thhalv10025129m.g";
scaffold_1	StringTie	transcript	1109152	1111206	1000	+	.	old_geneid "DLOC.79"; transcript_id "PAC:20194466"; gene_id "Thhalv10025016m.g"; ref_old_geneid "Thhalv10025016m.g";
scaffold_1	StringTie	exon	1109152	1109652	1000	+	.	old_geneid "DLOC.79"; transcript_id "PAC:20194466"; exon_number "1"; gene_id "Thhalv10025016m.g"; ref_old_geneid "Thhalv10025016m.g";
scaffold_1	StringTie	exon	1110067	1110441	1000	+	.	old_geneid "DLOC.79"; transcript_id "PAC:20194466"; exon_number "2"; gene_id "Thhalv10025016m.g"; ref_old_geneid "Thhalv10025016m.g";
scaffold_1	StringTie	exon	1110512	1111206	1000	+	.	old_geneid "DLOC.79"; transcript_id "PAC:20194466"; exon_number "3"; gene_id "Thhalv10025016m.g"; ref_old_geneid "Thhalv10025016m.g";
scaffold_1	StringTie	transcript	1112288	1114848	1000	+	.	old_geneid "DLOC.79"; transcript_id "PAC:20193834"; gene_id "Thhalv10024999m.g"; ref_old_geneid "Thhalv10024999m.g";
scaffold_1	StringTie	exon	1112288	1113021	1000	+	.	old_geneid "DLOC.79"; transcript_id "PAC:20193834"; exon_number "1"; gene_id "Thhalv10024999m.g"; ref_old_geneid "Thhalv10024999m.g";
scaffold_1	StringTie	exon	1113619	1113993	1000	+	.	old_geneid "DLOC.79"; transcript_id "PAC:20193834"; exon_number "2"; gene_id "Thhalv10024999m.g"; ref_old_geneid "Thhalv10024999m.g";
scaffold_1	StringTie	exon	1114072	1114848	1000	+	.	old_geneid "DLOC.79"; transcript_id "PAC:20193834"; exon_number "3"; gene_id "Thhalv10024999m.g"; ref_old_geneid "Thhalv10024999m.g";
scaffold_1	StringTie	transcript	1115680	1117891	1000	+	.	old_geneid "DLOC.81"; transcript_id "PAC:20194669"; gene_id "Thhalv10027312m.g"; ref_old_geneid "Thhalv10027312m.g";
scaffold_1	StringTie	exon	1115680	1115919	1000	+	.	old_geneid "DLOC.81"; transcript_id "PAC:20194669"; exon_number "1"; gene_id "Thhalv10027312m.g"; ref_old_geneid "Thhalv10027312m.g";
scaffold_1	StringTie	exon	1115961	1116182	1000	+	.	old_geneid "DLOC.81"; transcript_id "PAC:20194669"; exon_number "2"; gene_id "Thhalv10027312m.g"; ref_old_geneid "Thhalv10027312m.g";
scaffold_1	StringTie	exon	1116835	1117218	1000	+	.	old_geneid "DLOC.81"; transcript_id "PAC:20194669"; exon_number "3"; gene_id "Thhalv10027312m.g"; ref_old_geneid "Thhalv10027312m.g";
scaffold_1	StringTie	exon	1117301	1117891	1000	+	.	old_geneid "DLOC.81"; transcript_id "PAC:20194669"; exon_number "4"; gene_id "Thhalv10027312m.g"; ref_old_geneid "Thhalv10027312m.g";
scaffold_1	StringTie	transcript	1034980	1036747	1000	+	.	old_geneid "DLOC.82"; transcript_id "PAC:20195653"; gene_id "Thhalv10025969m.g"; ref_old_geneid "Thhalv10025969m.g";
scaffold_1	StringTie	exon	1034980	1035503	1000	+	.	old_geneid "DLOC.82"; transcript_id "PAC:20195653"; exon_number "1"; gene_id "Thhalv10025969m.g"; ref_old_geneid "Thhalv10025969m.g";
scaffold_1	StringTie	exon	1036004	1036747	1000	+	.	old_geneid "DLOC.82"; transcript_id "PAC:20195653"; exon_number "2"; gene_id "Thhalv10025969m.g"; ref_old_geneid "Thhalv10025969m.g";
scaffold_1	StringTie	transcript	910780	913007	1000	+	.	old_geneid "DLOC.83"; transcript_id "PAC:20193262"; gene_id "Thhalv10024915m.g"; ref_old_geneid "Thhalv10024915m.g";
scaffold_1	StringTie	exon	910780	911241	1000	+	.	old_geneid "DLOC.83"; transcript_id "PAC:20193262"; exon_number "1"; gene_id "Thhalv10024915m.g"; ref_old_geneid "Thhalv10024915m.g";
scaffold_1	StringTie	exon	911367	911579	1000	+	.	old_geneid "DLOC.83"; transcript_id "PAC:20193262"; exon_number "2"; gene_id "Thhalv10024915m.g"; ref_old_geneid "Thhalv10024915m.g";
scaffold_1	StringTie	exon	911958	912309	1000	+	.	old_geneid "DLOC.83"; transcript_id "PAC:20193262"; exon_number "3"; gene_id "Thhalv10024915m.g"; ref_old_geneid "Thhalv10024915m.g";
scaffold_1	StringTie	exon	912389	913007	1000	+	.	old_geneid "DLOC.83"; transcript_id "PAC:20193262"; exon_number "4"; gene_id "Thhalv10024915m.g"; ref_old_geneid "Thhalv10024915m.g";
scaffold_1	StringTie	transcript	913950	914703	1000	-	.	old_geneid "DLOC.85"; transcript_id "PAC:20195559"; gene_id "Thhalv10027117m.g"; ref_old_geneid "Thhalv10027117m.g";
scaffold_1	StringTie	exon	913950	914703	1000	-	.	old_geneid "DLOC.85"; transcript_id "PAC:20195559"; exon_number "1"; gene_id "Thhalv10027117m.g"; ref_old_geneid "Thhalv10027117m.g";
scaffold_1	StringTie	transcript	927688	928052	1000	+	.	old_geneid "DLOC.86"; transcript_id "PAC:20194146"; gene_id "Thhalv10026843m.g"; ref_old_geneid "Thhalv10026843m.g";
scaffold_1	StringTie	exon	927688	927816	1000	+	.	old_geneid "DLOC.86"; transcript_id "PAC:20194146"; exon_number "1"; gene_id "Thhalv10026843m.g"; ref_old_geneid "Thhalv10026843m.g";
scaffold_1	StringTie	exon	927924	928052	1000	+	.	old_geneid "DLOC.86"; transcript_id "PAC:20194146"; exon_number "2"; gene_id "Thhalv10026843m.g"; ref_old_geneid "Thhalv10026843m.g";
scaffold_1	StringTie	transcript	929348	929725	1000	-	.	old_geneid "DLOC.87"; transcript_id "PAC:20194846"; gene_id "Thhalv10027223m.g"; ref_old_geneid "Thhalv10027223m.g";
scaffold_1	StringTie	exon	929348	929725	1000	-	.	old_geneid "DLOC.87"; transcript_id "PAC:20194846"; exon_number "1"; gene_id "Thhalv10027223m.g"; ref_old_geneid "Thhalv10027223m.g";
scaffold_1	StringTie	transcript	932143	932680	1000	+	.	old_geneid "DLOC.88"; transcript_id "PAC:20193349"; gene_id "Thhalv10026498m.g"; ref_old_geneid "Thhalv10026498m.g";
scaffold_1	StringTie	exon	932143	932680	1000	+	.	old_geneid "DLOC.88"; transcript_id "PAC:20193349"; exon_number "1"; gene_id "Thhalv10026498m.g"; ref_old_geneid "Thhalv10026498m.g";
scaffold_1	StringTie	transcript	933342	934664	1000	-	.	old_geneid "DLOC.89"; transcript_id "PAC:20195385"; gene_id "Thhalv10027092m.g"; ref_old_geneid "Thhalv10027092m.g";
scaffold_1	StringTie	exon	933342	934664	1000	-	.	old_geneid "DLOC.89"; transcript_id "PAC:20195385"; exon_number "1"; gene_id "Thhalv10027092m.g"; ref_old_geneid "Thhalv10027092m.g";
scaffold_1	StringTie	transcript	936671	938856	1000	-	.	old_geneid "DLOC.90"; transcript_id "PAC:20193165"; gene_id "Thhalv10025437m.g"; ref_old_geneid "Thhalv10025437m.g";
scaffold_1	StringTie	exon	936671	937479	1000	-	.	old_geneid "DLOC.90"; transcript_id "PAC:20193165"; exon_number "1"; gene_id "Thhalv10025437m.g"; ref_old_geneid "Thhalv10025437m.g";
scaffold_1	StringTie	exon	937616	937868	1000	-	.	old_geneid "DLOC.90"; transcript_id "PAC:20193165"; exon_number "2"; gene_id "Thhalv10025437m.g"; ref_old_geneid "Thhalv10025437m.g";
scaffold_1	StringTie	exon	937962	938217	1000	-	.	old_geneid "DLOC.90"; transcript_id "PAC:20193165"; exon_number "3"; gene_id "Thhalv10025437m.g"; ref_old_geneid "Thhalv10025437m.g";
scaffold_1	StringTie	exon	938545	938618	1000	-	.	old_geneid "DLOC.90"; transcript_id "PAC:20193165"; exon_number "4"; gene_id "Thhalv10025437m.g"; ref_old_geneid "Thhalv10025437m.g";
scaffold_1	StringTie	exon	938715	938856	1000	-	.	old_geneid "DLOC.90"; transcript_id "PAC:20193165"; exon_number "5"; gene_id "Thhalv10025437m.g"; ref_old_geneid "Thhalv10025437m.g";
scaffold_1	StringTie	transcript	939865	942547	1000	+	.	old_geneid "DLOC.91"; transcript_id "PAC:20193289"; gene_id "Thhalv10024840m.g"; ref_old_geneid "Thhalv10024840m.g";
scaffold_1	StringTie	exon	939865	940431	1000	+	.	old_geneid "DLOC.91"; transcript_id "PAC:20193289"; exon_number "1"; gene_id "Thhalv10024840m.g"; ref_old_geneid "Thhalv10024840m.g";
scaffold_1	StringTie	exon	940738	940825	1000	+	.	old_geneid "DLOC.91"; transcript_id "PAC:20193289"; exon_number "2"; gene_id "Thhalv10024840m.g"; ref_old_geneid "Thhalv10024840m.g";
scaffold_1	StringTie	exon	940946	941154	1000	+	.	old_geneid "DLOC.91"; transcript_id "PAC:20193289"; exon_number "3"; gene_id "Thhalv10024840m.g"; ref_old_geneid "Thhalv10024840m.g";
scaffold_1	StringTie	exon	941236	941387	1000	+	.	old_geneid "DLOC.91"; transcript_id "PAC:20193289"; exon_number "4"; gene_id "Thhalv10024840m.g"; ref_old_geneid "Thhalv10024840m.g";
scaffold_1	StringTie	exon	941485	941923	1000	+	.	old_geneid "DLOC.91"; transcript_id "PAC:20193289"; exon_number "5"; gene_id "Thhalv10024840m.g"; ref_old_geneid "Thhalv10024840m.g";
scaffold_1	StringTie	exon	942003	942100	1000	+	.	old_geneid "DLOC.91"; transcript_id "PAC:20193289"; exon_number "6"; gene_id "Thhalv10024840m.g"; ref_old_geneid "Thhalv10024840m.g";
scaffold_1	StringTie	exon	942178	942289	1000	+	.	old_geneid "DLOC.91"; transcript_id "PAC:20193289"; exon_number "7"; gene_id "Thhalv10024840m.g"; ref_old_geneid "Thhalv10024840m.g";
scaffold_1	StringTie	exon	942377	942547	1000	+	.	old_geneid "DLOC.91"; transcript_id "PAC:20193289"; exon_number "8"; gene_id "Thhalv10024840m.g"; ref_old_geneid "Thhalv10024840m.g";
scaffold_1	StringTie	transcript	942731	943681	1000	-	.	old_geneid "DLOC.92"; transcript_id "PAC:20195866"; gene_id "Thhalv10026420m.g"; ref_old_geneid "Thhalv10026420m.g";
scaffold_1	StringTie	exon	942731	943681	1000	-	.	old_geneid "DLOC.92"; transcript_id "PAC:20195866"; exon_number "1"; gene_id "Thhalv10026420m.g"; ref_old_geneid "Thhalv10026420m.g";
scaffold_1	StringTie	transcript	946047	947721	1000	-	.	old_geneid "DLOC.93"; transcript_id "PAC:20195915"; gene_id "Thhalv10024885m.g"; ref_old_geneid "Thhalv10024885m.g";
scaffold_1	StringTie	exon	946047	947721	1000	-	.	old_geneid "DLOC.93"; transcript_id "PAC:20195915"; exon_number "1"; gene_id "Thhalv10024885m.g"; ref_old_geneid "Thhalv10024885m.g";
scaffold_1	StringTie	transcript	951909	952422	1000	+	.	old_geneid "DLOC.94"; transcript_id "PAC:20195767"; gene_id "Thhalv10026503m.g"; ref_old_geneid "Thhalv10026503m.g";
scaffold_1	StringTie	exon	951909	952422	1000	+	.	old_geneid "DLOC.94"; transcript_id "PAC:20195767"; exon_number "1"; gene_id "Thhalv10026503m.g"; ref_old_geneid "Thhalv10026503m.g";
scaffold_1	StringTie	transcript	954888	959142	1000	+	.	old_geneid "DLOC.95"; transcript_id "PAC:20195886"; gene_id "Thhalv10024301m.g"; ref_old_geneid "Thhalv10024301m.g";
scaffold_1	StringTie	exon	954888	955250	1000	+	.	old_geneid "DLOC.95"; transcript_id "PAC:20195886"; exon_number "1"; gene_id "Thhalv10024301m.g"; ref_old_geneid "Thhalv10024301m.g";
scaffold_1	StringTie	exon	955476	955530	1000	+	.	old_geneid "DLOC.95"; transcript_id "PAC:20195886"; exon_number "2"; gene_id "Thhalv10024301m.g"; ref_old_geneid "Thhalv10024301m.g";
scaffold_1	StringTie	exon	955651	957596	1000	+	.	old_geneid "DLOC.95"; transcript_id "PAC:20195886"; exon_number "3"; gene_id "Thhalv10024301m.g"; ref_old_geneid "Thhalv10024301m.g";
scaffold_1	StringTie	exon	957704	957862	1000	+	.	old_geneid "DLOC.95"; transcript_id "PAC:20195886"; exon_number "4"; gene_id "Thhalv10024301m.g"; ref_old_geneid "Thhalv10024301m.g";
scaffold_1	StringTie	exon	957943	958114	1000	+	.	old_geneid "DLOC.95"; transcript_id "PAC:20195886"; exon_number "5"; gene_id "Thhalv10024301m.g"; ref_old_geneid "Thhalv10024301m.g";
scaffold_1	StringTie	exon	958200	958498	1000	+	.	old_geneid "DLOC.95"; transcript_id "PAC:20195886"; exon_number "6"; gene_id "Thhalv10024301m.g"; ref_old_geneid "Thhalv10024301m.g";
scaffold_1	StringTie	exon	958586	959142	1000	+	.	old_geneid "DLOC.95"; transcript_id "PAC:20195886"; exon_number "7"; gene_id "Thhalv10024301m.g"; ref_old_geneid "Thhalv10024301m.g";
scaffold_1	StringTie	transcript	960827	963905	1000	-	.	old_geneid "DLOC.96"; transcript_id "PAC:20193967"; gene_id "Thhalv10025541m.g"; ref_old_geneid "Thhalv10025541m.g";
scaffold_1	StringTie	exon	960827	960930	1000	-	.	old_geneid "DLOC.96"; transcript_id "PAC:20193967"; exon_number "1"; gene_id "Thhalv10025541m.g"; ref_old_geneid "Thhalv10025541m.g";
scaffold_1	StringTie	exon	962534	962708	1000	-	.	old_geneid "DLOC.96"; transcript_id "PAC:20193967"; exon_number "2"; gene_id "Thhalv10025541m.g"; ref_old_geneid "Thhalv10025541m.g";
scaffold_1	StringTie	exon	962809	962954	1000	-	.	old_geneid "DLOC.96"; transcript_id "PAC:20193967"; exon_number "3"; gene_id "Thhalv10025541m.g"; ref_old_geneid "Thhalv10025541m.g";
scaffold_1	StringTie	exon	963040	963346	1000	-	.	old_geneid "DLOC.96"; transcript_id "PAC:20193967"; exon_number "4"; gene_id "Thhalv10025541m.g"; ref_old_geneid "Thhalv10025541m.g";
scaffold_1	StringTie	exon	963436	963522	1000	-	.	old_geneid "DLOC.96"; transcript_id "PAC:20193967"; exon_number "5"; gene_id "Thhalv10025541m.g"; ref_old_geneid "Thhalv10025541m.g";
scaffold_1	StringTie	exon	963639	963905	1000	-	.	old_geneid "DLOC.96"; transcript_id "PAC:20193967"; exon_number "6"; gene_id "Thhalv10025541m.g"; ref_old_geneid "Thhalv10025541m.g";
scaffold_1	StringTie	transcript	972546	974708	1000	+	.	old_geneid "DLOC.97"; transcript_id "PAC:20194245"; gene_id "Thhalv10025450m.g"; ref_old_geneid "Thhalv10025450m.g";
scaffold_1	StringTie	exon	972546	972756	1000	+	.	old_geneid "DLOC.97"; transcript_id "PAC:20194245"; exon_number "1"; gene_id "Thhalv10025450m.g"; ref_old_geneid "Thhalv10025450m.g";
scaffold_1	StringTie	exon	972970	973252	1000	+	.	old_geneid "DLOC.97"; transcript_id "PAC:20194245"; exon_number "2"; gene_id "Thhalv10025450m.g"; ref_old_geneid "Thhalv10025450m.g";
scaffold_1	StringTie	exon	973351	973481	1000	+	.	old_geneid "DLOC.97"; transcript_id "PAC:20194245"; exon_number "3"; gene_id "Thhalv10025450m.g"; ref_old_geneid "Thhalv10025450m.g";
scaffold_1	StringTie	exon	973578	973884	1000	+	.	old_geneid "DLOC.97"; transcript_id "PAC:20194245"; exon_number "4"; gene_id "Thhalv10025450m.g"; ref_old_geneid "Thhalv10025450m.g";
scaffold_1	StringTie	exon	973992	974708	1000	+	.	old_geneid "DLOC.97"; transcript_id "PAC:20194245"; exon_number "5"; gene_id "Thhalv10025450m.g"; ref_old_geneid "Thhalv10025450m.g";
scaffold_1	StringTie	transcript	972923	974438	1000	+	.	old_geneid "DLOC.97"; transcript_id "PAC:20194246"; gene_id "Thhalv10025450m.g"; ref_old_geneid "Thhalv10025450m.g";
scaffold_1	StringTie	exon	972923	973252	1000	+	.	old_geneid "DLOC.97"; transcript_id "PAC:20194246"; exon_number "1"; gene_id "Thhalv10025450m.g"; ref_old_geneid "Thhalv10025450m.g";
scaffold_1	StringTie	exon	973351	973481	1000	+	.	old_geneid "DLOC.97"; transcript_id "PAC:20194246"; exon_number "2"; gene_id "Thhalv10025450m.g"; ref_old_geneid "Thhalv10025450m.g";
scaffold_1	StringTie	exon	973578	973884	1000	+	.	old_geneid "DLOC.97"; transcript_id "PAC:20194246"; exon_number "3"; gene_id "Thhalv10025450m.g"; ref_old_geneid "Thhalv10025450m.g";
scaffold_1	StringTie	exon	973992	974438	1000	+	.	old_geneid "DLOC.97"; transcript_id "PAC:20194246"; exon_number "4"; gene_id "Thhalv10025450m.g"; ref_old_geneid "Thhalv10025450m.g";
scaffold_1	StringTie	transcript	974665	976008	1000	-	.	old_geneid "DLOC.98"; transcript_id "PAC:20193446"; gene_id "Thhalv10027185m.g"; ref_old_geneid "Thhalv10027185m.g";
scaffold_1	StringTie	exon	974665	974757	1000	-	.	old_geneid "DLOC.98"; transcript_id "PAC:20193446"; exon_number "1"; gene_id "Thhalv10027185m.g"; ref_old_geneid "Thhalv10027185m.g";
scaffold_1	StringTie	exon	974830	974895	1000	-	.	old_geneid "DLOC.98"; transcript_id "PAC:20193446"; exon_number "2"; gene_id "Thhalv10027185m.g"; ref_old_geneid "Thhalv10027185m.g";
scaffold_1	StringTie	exon	974989	975061	1000	-	.	old_geneid "DLOC.98"; transcript_id "PAC:20193446"; exon_number "3"; gene_id "Thhalv10027185m.g"; ref_old_geneid "Thhalv10027185m.g";
scaffold_1	StringTie	exon	975185	975286	1000	-	.	old_geneid "DLOC.98"; transcript_id "PAC:20193446"; exon_number "4"; gene_id "Thhalv10027185m.g"; ref_old_geneid "Thhalv10027185m.g";
scaffold_1	StringTie	exon	975944	976008	1000	-	.	old_geneid "DLOC.98"; transcript_id "PAC:20193446"; exon_number "5"; gene_id "Thhalv10027185m.g"; ref_old_geneid "Thhalv10027185m.g";
scaffold_1	StringTie	transcript	979951	983804	1000	+	.	old_geneid "DLOC.99"; transcript_id "PAC:20194640"; gene_id "Thhalv10024767m.g"; ref_old_geneid "Thhalv10024767m.g";
scaffold_1	StringTie	exon	979951	980544	1000	+	.	old_geneid "DLOC.99"; transcript_id "PAC:20194640"; exon_number "1"; gene_id "Thhalv10024767m.g"; ref_old_geneid "Thhalv10024767m.g";
scaffold_1	StringTie	exon	980947	981497	1000	+	.	old_geneid "DLOC.99"; transcript_id "PAC:20194640"; exon_number "2"; gene_id "Thhalv10024767m.g"; ref_old_geneid "Thhalv10024767m.g";
scaffold_1	StringTie	exon	981669	981738	1000	+	.	old_geneid "DLOC.99"; transcript_id "PAC:20194640"; exon_number "3"; gene_id "Thhalv10024767m.g"; ref_old_geneid "Thhalv10024767m.g";
scaffold_1	StringTie	exon	981843	982955	1000	+	.	old_geneid "DLOC.99"; transcript_id "PAC:20194640"; exon_number "4"; gene_id "Thhalv10024767m.g"; ref_old_geneid "Thhalv10024767m.g";
scaffold_1	StringTie	exon	983044	983804	1000	+	.	old_geneid "DLOC.99"; transcript_id "PAC:20194640"; exon_number "5"; gene_id "Thhalv10024767m.g"; ref_old_geneid "Thhalv10024767m.g";
scaffold_1	StringTie	transcript	979951	983804	1000	+	.	old_geneid "DLOC.99"; transcript_id "PAC:20194639"; gene_id "Thhalv10024767m.g"; ref_old_geneid "Thhalv10024767m.g";
scaffold_1	StringTie	exon	979951	980299	1000	+	.	old_geneid "DLOC.99"; transcript_id "PAC:20194639"; exon_number "1"; gene_id "Thhalv10024767m.g"; ref_old_geneid "Thhalv10024767m.g";
scaffold_1	StringTie	exon	980409	980544	1000	+	.	old_geneid "DLOC.99"; transcript_id "PAC:20194639"; exon_number "2"; gene_id "Thhalv10024767m.g"; ref_old_geneid "Thhalv10024767m.g";
scaffold_1	StringTie	exon	980947	981497	1000	+	.	old_geneid "DLOC.99"; transcript_id "PAC:20194639"; exon_number "3"; gene_id "Thhalv10024767m.g"; ref_old_geneid "Thhalv10024767m.g";
scaffold_1	StringTie	exon	981669	981738	1000	+	.	old_geneid "DLOC.99"; transcript_id "PAC:20194639"; exon_number "4"; gene_id "Thhalv10024767m.g"; ref_old_geneid "Thhalv10024767m.g";
scaffold_1	StringTie	exon	981843	982955	1000	+	.	old_geneid "DLOC.99"; transcript_id "PAC:20194639"; exon_number "5"; gene_id "Thhalv10024767m.g"; ref_old_geneid "Thhalv10024767m.g";
scaffold_1	StringTie	exon	983044	983804	1000	+	.	old_geneid "DLOC.99"; transcript_id "PAC:20194639"; exon_number "6"; gene_id "Thhalv10024767m.g"; ref_old_geneid "Thhalv10024767m.g";
scaffold_1	StringTie	transcript	987035	988969	1000	-	.	old_geneid "DLOC.100"; transcript_id "PAC:20194548"; gene_id "Thhalv10025368m.g"; ref_old_geneid "Thhalv10025368m.g";
scaffold_1	StringTie	exon	987035	987908	1000	-	.	old_geneid "DLOC.100"; transcript_id "PAC:20194548"; exon_number "1"; gene_id "Thhalv10025368m.g"; ref_old_geneid "Thhalv10025368m.g";
scaffold_1	StringTie	exon	988022	988191	1000	-	.	old_geneid "DLOC.100"; transcript_id "PAC:20194548"; exon_number "2"; gene_id "Thhalv10025368m.g"; ref_old_geneid "Thhalv10025368m.g";
scaffold_1	StringTie	exon	988596	988969	1000	-	.	old_geneid "DLOC.100"; transcript_id "PAC:20194548"; exon_number "3"; gene_id "Thhalv10025368m.g"; ref_old_geneid "Thhalv10025368m.g";
scaffold_1	StringTie	transcript	1060350	1061983	1000	-	.	old_geneid "DLOC.100"; transcript_id "PAC:20193577"; gene_id "Thhalv10024981m.g"; ref_old_geneid "Thhalv10024981m.g";
scaffold_1	StringTie	exon	1060350	1060967	1000	-	.	old_geneid "DLOC.100"; transcript_id "PAC:20193577"; exon_number "1"; gene_id "Thhalv10024981m.g"; ref_old_geneid "Thhalv10024981m.g";
scaffold_1	StringTie	exon	1061075	1061983	1000	-	.	old_geneid "DLOC.100"; transcript_id "PAC:20193577"; exon_number "2"; gene_id "Thhalv10024981m.g"; ref_old_geneid "Thhalv10024981m.g";
scaffold_1	StringTie	transcript	1001166	1003429	1000	-	.	old_geneid "DLOC.102"; transcript_id "PAC:20194731"; gene_id "Thhalv10025178m.g"; ref_old_geneid "Thhalv10025178m.g";
scaffold_1	StringTie	exon	1001166	1001579	1000	-	.	old_geneid "DLOC.102"; transcript_id "PAC:20194731"; exon_number "1"; gene_id "Thhalv10025178m.g"; ref_old_geneid "Thhalv10025178m.g";
scaffold_1	StringTie	exon	1001694	1001801	1000	-	.	old_geneid "DLOC.102"; transcript_id "PAC:20194731"; exon_number "2"; gene_id "Thhalv10025178m.g"; ref_old_geneid "Thhalv10025178m.g";
scaffold_1	StringTie	exon	1001879	1002122	1000	-	.	old_geneid "DLOC.102"; transcript_id "PAC:20194731"; exon_number "3"; gene_id "Thhalv10025178m.g"; ref_old_geneid "Thhalv10025178m.g";
scaffold_1	StringTie	exon	1002250	1002485	1000	-	.	old_geneid "DLOC.102"; transcript_id "PAC:20194731"; exon_number "4"; gene_id "Thhalv10025178m.g"; ref_old_geneid "Thhalv10025178m.g";
scaffold_1	StringTie	exon	1002595	1002785	1000	-	.	old_geneid "DLOC.102"; transcript_id "PAC:20194731"; exon_number "5"; gene_id "Thhalv10025178m.g"; ref_old_geneid "Thhalv10025178m.g";
scaffold_1	StringTie	exon	1002874	1003111	1000	-	.	old_geneid "DLOC.102"; transcript_id "PAC:20194731"; exon_number "6"; gene_id "Thhalv10025178m.g"; ref_old_geneid "Thhalv10025178m.g";
scaffold_1	StringTie	exon	1003197	1003429	1000	-	.	old_geneid "DLOC.102"; transcript_id "PAC:20194731"; exon_number "7"; gene_id "Thhalv10025178m.g"; ref_old_geneid "Thhalv10025178m.g";
scaffold_1	StringTie	transcript	1003955	1006251	1000	-	.	old_geneid "DLOC.102"; transcript_id "PAC:20194211"; gene_id "Thhalv10025180m.g"; ref_old_geneid "Thhalv10025180m.g";
scaffold_1	StringTie	exon	1003955	1004239	1000	-	.	old_geneid "DLOC.102"; transcript_id "PAC:20194211"; exon_number "1"; gene_id "Thhalv10025180m.g"; ref_old_geneid "Thhalv10025180m.g";
scaffold_1	StringTie	exon	1004375	1004482	1000	-	.	old_geneid "DLOC.102"; transcript_id "PAC:20194211"; exon_number "2"; gene_id "Thhalv10025180m.g"; ref_old_geneid "Thhalv10025180m.g";
scaffold_1	StringTie	exon	1004589	1004832	1000	-	.	old_geneid "DLOC.102"; transcript_id "PAC:20194211"; exon_number "3"; gene_id "Thhalv10025180m.g"; ref_old_geneid "Thhalv10025180m.g";
scaffold_1	StringTie	exon	1004962	1005197	1000	-	.	old_geneid "DLOC.102"; transcript_id "PAC:20194211"; exon_number "4"; gene_id "Thhalv10025180m.g"; ref_old_geneid "Thhalv10025180m.g";
scaffold_1	StringTie	exon	1005294	1005484	1000	-	.	old_geneid "DLOC.102"; transcript_id "PAC:20194211"; exon_number "5"; gene_id "Thhalv10025180m.g"; ref_old_geneid "Thhalv10025180m.g";
scaffold_1	StringTie	exon	1005579	1005816	1000	-	.	old_geneid "DLOC.102"; transcript_id "PAC:20194211"; exon_number "6"; gene_id "Thhalv10025180m.g"; ref_old_geneid "Thhalv10025180m.g";
scaffold_1	StringTie	exon	1005906	1006251	1000	-	.	old_geneid "DLOC.102"; transcript_id "PAC:20194211"; exon_number "7"; gene_id "Thhalv10025180m.g"; ref_old_geneid "Thhalv10025180m.g";
scaffold_1	StringTie	transcript	1005749	1011800	1000	+	.	gene_id "DLOC.105"; transcript_id "DLOC.105.1";
scaffold_1	StringTie	exon	1005749	1005807	1000	+	.	gene_id "DLOC.105"; transcript_id "DLOC.105.1"; exon_number "1";
scaffold_1	StringTie	exon	1005908	1006162	1000	+	.	gene_id "DLOC.105"; transcript_id "DLOC.105.1"; exon_number "2";
scaffold_1	StringTie	exon	1006269	1011800	1000	+	.	gene_id "DLOC.105"; transcript_id "DLOC.105.1"; exon_number "3";
scaffold_1	StringTie	transcript	1006555	1011800	1000	+	.	gene_id "DLOC.105"; transcript_id "DLOC.105.2";
scaffold_1	StringTie	exon	1006555	1008315	1000	+	.	gene_id "DLOC.105"; transcript_id "DLOC.105.2"; exon_number "1";
scaffold_1	StringTie	exon	1008690	1011800	1000	+	.	gene_id "DLOC.105"; transcript_id "DLOC.105.2"; exon_number "2";
scaffold_1	StringTie	transcript	1015599	1016801	1000	+	.	old_geneid "DLOC.106"; transcript_id "PAC:20193086"; gene_id "Thhalv10026086m.g"; ref_old_geneid "Thhalv10026086m.g";
scaffold_1	StringTie	exon	1015599	1015971	1000	+	.	old_geneid "DLOC.106"; transcript_id "PAC:20193086"; exon_number "1"; gene_id "Thhalv10026086m.g"; ref_old_geneid "Thhalv10026086m.g";
scaffold_1	StringTie	exon	1016091	1016801	1000	+	.	old_geneid "DLOC.106"; transcript_id "PAC:20193086"; exon_number "2"; gene_id "Thhalv10026086m.g"; ref_old_geneid "Thhalv10026086m.g";
scaffold_1	StringTie	transcript	1017486	1018947	1000	-	.	old_geneid "DLOC.107"; transcript_id "PAC:20194113"; gene_id "Thhalv10025717m.g"; ref_old_geneid "Thhalv10025717m.g";
scaffold_1	StringTie	exon	1017486	1017880	1000	-	.	old_geneid "DLOC.107"; transcript_id "PAC:20194113"; exon_number "1"; gene_id "Thhalv10025717m.g"; ref_old_geneid "Thhalv10025717m.g";
scaffold_1	StringTie	exon	1018192	1018357	1000	-	.	old_geneid "DLOC.107"; transcript_id "PAC:20194113"; exon_number "2"; gene_id "Thhalv10025717m.g"; ref_old_geneid "Thhalv10025717m.g";
scaffold_1	StringTie	exon	1018463	1018663	1000	-	.	old_geneid "DLOC.107"; transcript_id "PAC:20194113"; exon_number "3"; gene_id "Thhalv10025717m.g"; ref_old_geneid "Thhalv10025717m.g";
scaffold_1	StringTie	exon	1018735	1018947	1000	-	.	old_geneid "DLOC.107"; transcript_id "PAC:20194113"; exon_number "4"; gene_id "Thhalv10025717m.g"; ref_old_geneid "Thhalv10025717m.g";
scaffold_1	StringTie	transcript	1019548	1021416	1000	-	.	old_geneid "DLOC.107"; transcript_id "PAC:20195903"; gene_id "Thhalv10025695m.g"; ref_old_geneid "Thhalv10025695m.g";
scaffold_1	StringTie	exon	1019548	1020339	1000	-	.	old_geneid "DLOC.107"; transcript_id "PAC:20195903"; exon_number "1"; gene_id "Thhalv10025695m.g"; ref_old_geneid "Thhalv10025695m.g";
scaffold_1	StringTie	exon	1020587	1020752	1000	-	.	old_geneid "DLOC.107"; transcript_id "PAC:20195903"; exon_number "2"; gene_id "Thhalv10025695m.g"; ref_old_geneid "Thhalv10025695m.g";
scaffold_1	StringTie	exon	1020850	1021050	1000	-	.	old_geneid "DLOC.107"; transcript_id "PAC:20195903"; exon_number "3"; gene_id "Thhalv10025695m.g"; ref_old_geneid "Thhalv10025695m.g";
scaffold_1	StringTie	exon	1021138	1021416	1000	-	.	old_geneid "DLOC.107"; transcript_id "PAC:20195903"; exon_number "4"; gene_id "Thhalv10025695m.g"; ref_old_geneid "Thhalv10025695m.g";
scaffold_1	StringTie	transcript	1024485	1027330	1000	+	.	old_geneid "DLOC.108"; transcript_id "PAC:20192958"; gene_id "Thhalv10024858m.g"; ref_old_geneid "Thhalv10024858m.g";
scaffold_1	StringTie	exon	1024485	1025468	1000	+	.	old_geneid "DLOC.108"; transcript_id "PAC:20192958"; exon_number "1"; gene_id "Thhalv10024858m.g"; ref_old_geneid "Thhalv10024858m.g";
scaffold_1	StringTie	exon	1026060	1026264	1000	+	.	old_geneid "DLOC.108"; transcript_id "PAC:20192958"; exon_number "2"; gene_id "Thhalv10024858m.g"; ref_old_geneid "Thhalv10024858m.g";
scaffold_1	StringTie	exon	1026359	1026559	1000	+	.	old_geneid "DLOC.108"; transcript_id "PAC:20192958"; exon_number "3"; gene_id "Thhalv10024858m.g"; ref_old_geneid "Thhalv10024858m.g";
scaffold_1	StringTie	exon	1026646	1026732	1000	+	.	old_geneid "DLOC.108"; transcript_id "PAC:20192958"; exon_number "4"; gene_id "Thhalv10024858m.g"; ref_old_geneid "Thhalv10024858m.g";
scaffold_1	StringTie	exon	1026808	1027330	1000	+	.	old_geneid "DLOC.108"; transcript_id "PAC:20192958"; exon_number "5"; gene_id "Thhalv10024858m.g"; ref_old_geneid "Thhalv10024858m.g";
scaffold_1	StringTie	transcript	1027692	1029827	1000	+	.	old_geneid "DLOC.109"; transcript_id "PAC:20195432"; gene_id "Thhalv10025317m.g"; ref_old_geneid "Thhalv10025317m.g";
scaffold_1	StringTie	exon	1027692	1027795	1000	+	.	old_geneid "DLOC.109"; transcript_id "PAC:20195432"; exon_number "1"; gene_id "Thhalv10025317m.g"; ref_old_geneid "Thhalv10025317m.g";
scaffold_1	StringTie	exon	1028052	1028212	1000	+	.	old_geneid "DLOC.109"; transcript_id "PAC:20195432"; exon_number "2"; gene_id "Thhalv10025317m.g"; ref_old_geneid "Thhalv10025317m.g";
scaffold_1	StringTie	exon	1028328	1028507	1000	+	.	old_geneid "DLOC.109"; transcript_id "PAC:20195432"; exon_number "3"; gene_id "Thhalv10025317m.g"; ref_old_geneid "Thhalv10025317m.g";
scaffold_1	StringTie	exon	1028598	1028723	1000	+	.	old_geneid "DLOC.109"; transcript_id "PAC:20195432"; exon_number "4"; gene_id "Thhalv10025317m.g"; ref_old_geneid "Thhalv10025317m.g";
scaffold_1	StringTie	exon	1028799	1029047	1000	+	.	old_geneid "DLOC.109"; transcript_id "PAC:20195432"; exon_number "5"; gene_id "Thhalv10025317m.g"; ref_old_geneid "Thhalv10025317m.g";
scaffold_1	StringTie	exon	1029143	1029301	1000	+	.	old_geneid "DLOC.109"; transcript_id "PAC:20195432"; exon_number "6"; gene_id "Thhalv10025317m.g"; ref_old_geneid "Thhalv10025317m.g";
scaffold_1	StringTie	exon	1029387	1029568	1000	+	.	old_geneid "DLOC.109"; transcript_id "PAC:20195432"; exon_number "7"; gene_id "Thhalv10025317m.g"; ref_old_geneid "Thhalv10025317m.g";
scaffold_1	StringTie	exon	1029668	1029827	1000	+	.	old_geneid "DLOC.109"; transcript_id "PAC:20195432"; exon_number "8"; gene_id "Thhalv10025317m.g"; ref_old_geneid "Thhalv10025317m.g";
scaffold_1	StringTie	transcript	1030358	1032874	1000	-	.	old_geneid "DLOC.110"; transcript_id "PAC:20194475"; gene_id "Thhalv10024891m.g"; ref_old_geneid "Thhalv10024891m.g";
scaffold_1	StringTie	exon	1030358	1030523	1000	-	.	old_geneid "DLOC.110"; transcript_id "PAC:20194475"; exon_number "1"; gene_id "Thhalv10024891m.g"; ref_old_geneid "Thhalv10024891m.g";
scaffold_1	StringTie	exon	1030752	1030892	1000	-	.	old_geneid "DLOC.110"; transcript_id "PAC:20194475"; exon_number "2"; gene_id "Thhalv10024891m.g"; ref_old_geneid "Thhalv10024891m.g";
scaffold_1	StringTie	exon	1031151	1031236	1000	-	.	old_geneid "DLOC.110"; transcript_id "PAC:20194475"; exon_number "3"; gene_id "Thhalv10024891m.g"; ref_old_geneid "Thhalv10024891m.g";
scaffold_1	StringTie	exon	1031380	1032258	1000	-	.	old_geneid "DLOC.110"; transcript_id "PAC:20194475"; exon_number "4"; gene_id "Thhalv10024891m.g"; ref_old_geneid "Thhalv10024891m.g";
scaffold_1	StringTie	exon	1032412	1032874	1000	-	.	old_geneid "DLOC.110"; transcript_id "PAC:20194475"; exon_number "5"; gene_id "Thhalv10024891m.g"; ref_old_geneid "Thhalv10024891m.g";
scaffold_1	StringTie	transcript	1037313	1044661	1000	+	.	old_geneid "DLOC.111"; transcript_id "PAC:20193077"; gene_id "Thhalv10024286m.g"; ref_old_geneid "Thhalv10024286m.g";
scaffold_1	StringTie	exon	1037313	1037622	1000	+	.	old_geneid "DLOC.111"; transcript_id "PAC:20193077"; exon_number "1"; gene_id "Thhalv10024286m.g"; ref_old_geneid "Thhalv10024286m.g";
scaffold_1	StringTie	exon	1037707	1037816	1000	+	.	old_geneid "DLOC.111"; transcript_id "PAC:20193077"; exon_number "2"; gene_id "Thhalv10024286m.g"; ref_old_geneid "Thhalv10024286m.g";
scaffold_1	StringTie	exon	1038130	1038878	1000	+	.	old_geneid "DLOC.111"; transcript_id "PAC:20193077"; exon_number "3"; gene_id "Thhalv10024286m.g"; ref_old_geneid "Thhalv10024286m.g";
scaffold_1	StringTie	exon	1038988	1039032	1000	+	.	old_geneid "DLOC.111"; transcript_id "PAC:20193077"; exon_number "4"; gene_id "Thhalv10024286m.g"; ref_old_geneid "Thhalv10024286m.g";
scaffold_1	StringTie	exon	1039178	1039279	1000	+	.	old_geneid "DLOC.111"; transcript_id "PAC:20193077"; exon_number "5"; gene_id "Thhalv10024286m.g"; ref_old_geneid "Thhalv10024286m.g";
scaffold_1	StringTie	exon	1039357	1039437	1000	+	.	old_geneid "DLOC.111"; transcript_id "PAC:20193077"; exon_number "6"; gene_id "Thhalv10024286m.g"; ref_old_geneid "Thhalv10024286m.g";
scaffold_1	StringTie	exon	1039696	1039762	1000	+	.	old_geneid "DLOC.111"; transcript_id "PAC:20193077"; exon_number "7"; gene_id "Thhalv10024286m.g"; ref_old_geneid "Thhalv10024286m.g";
scaffold_1	StringTie	exon	1039883	1039983	1000	+	.	old_geneid "DLOC.111"; transcript_id "PAC:20193077"; exon_number "8"; gene_id "Thhalv10024286m.g"; ref_old_geneid "Thhalv10024286m.g";
scaffold_1	StringTie	exon	1040072	1040179	1000	+	.	old_geneid "DLOC.111"; transcript_id "PAC:20193077"; exon_number "9"; gene_id "Thhalv10024286m.g"; ref_old_geneid "Thhalv10024286m.g";
scaffold_1	StringTie	exon	1040567	1040637	1000	+	.	old_geneid "DLOC.111"; transcript_id "PAC:20193077"; exon_number "10"; gene_id "Thhalv10024286m.g"; ref_old_geneid "Thhalv10024286m.g";
scaffold_1	StringTie	exon	1040728	1040784	1000	+	.	old_geneid "DLOC.111"; transcript_id "PAC:20193077"; exon_number "11"; gene_id "Thhalv10024286m.g"; ref_old_geneid "Thhalv10024286m.g";
scaffold_1	StringTie	exon	1041112	1041217	1000	+	.	old_geneid "DLOC.111"; transcript_id "PAC:20193077"; exon_number "12"; gene_id "Thhalv10024286m.g"; ref_old_geneid "Thhalv10024286m.g";
scaffold_1	StringTie	exon	1041339	1041419	1000	+	.	old_geneid "DLOC.111"; transcript_id "PAC:20193077"; exon_number "13"; gene_id "Thhalv10024286m.g"; ref_old_geneid "Thhalv10024286m.g";
scaffold_1	StringTie	exon	1041712	1041798	1000	+	.	old_geneid "DLOC.111"; transcript_id "PAC:20193077"; exon_number "14"; gene_id "Thhalv10024286m.g"; ref_old_geneid "Thhalv10024286m.g";
scaffold_1	StringTie	exon	1042163	1042369	1000	+	.	old_geneid "DLOC.111"; transcript_id "PAC:20193077"; exon_number "15"; gene_id "Thhalv10024286m.g"; ref_old_geneid "Thhalv10024286m.g";
scaffold_1	StringTie	exon	1042597	1042904	1000	+	.	old_geneid "DLOC.111"; transcript_id "PAC:20193077"; exon_number "16"; gene_id "Thhalv10024286m.g"; ref_old_geneid "Thhalv10024286m.g";
scaffold_1	StringTie	exon	1043132	1043218	1000	+	.	old_geneid "DLOC.111"; transcript_id "PAC:20193077"; exon_number "17"; gene_id "Thhalv10024286m.g"; ref_old_geneid "Thhalv10024286m.g";
scaffold_1	StringTie	exon	1043312	1043411	1000	+	.	old_geneid "DLOC.111"; transcript_id "PAC:20193077"; exon_number "18"; gene_id "Thhalv10024286m.g"; ref_old_geneid "Thhalv10024286m.g";
scaffold_1	StringTie	exon	1043490	1043581	1000	+	.	old_geneid "DLOC.111"; transcript_id "PAC:20193077"; exon_number "19"; gene_id "Thhalv10024286m.g"; ref_old_geneid "Thhalv10024286m.g";
scaffold_1	StringTie	exon	1043683	1043901	1000	+	.	old_geneid "DLOC.111"; transcript_id "PAC:20193077"; exon_number "20"; gene_id "Thhalv10024286m.g"; ref_old_geneid "Thhalv10024286m.g";
scaffold_1	StringTie	exon	1043983	1044080	1000	+	.	old_geneid "DLOC.111"; transcript_id "PAC:20193077"; exon_number "21"; gene_id "Thhalv10024286m.g"; ref_old_geneid "Thhalv10024286m.g";
scaffold_1	StringTie	exon	1044177	1044661	1000	+	.	old_geneid "DLOC.111"; transcript_id "PAC:20193077"; exon_number "22"; gene_id "Thhalv10024286m.g"; ref_old_geneid "Thhalv10024286m.g";
scaffold_1	StringTie	transcript	1037313	1044661	1000	+	.	old_geneid "DLOC.111"; transcript_id "PAC:20193076"; gene_id "Thhalv10024286m.g"; ref_old_geneid "Thhalv10024286m.g";
scaffold_1	StringTie	exon	1037313	1037622	1000	+	.	old_geneid "DLOC.111"; transcript_id "PAC:20193076"; exon_number "1"; gene_id "Thhalv10024286m.g"; ref_old_geneid "Thhalv10024286m.g";
scaffold_1	StringTie	exon	1037707	1037816	1000	+	.	old_geneid "DLOC.111"; transcript_id "PAC:20193076"; exon_number "2"; gene_id "Thhalv10024286m.g"; ref_old_geneid "Thhalv10024286m.g";
scaffold_1	StringTie	exon	1038130	1038878	1000	+	.	old_geneid "DLOC.111"; transcript_id "PAC:20193076"; exon_number "3"; gene_id "Thhalv10024286m.g"; ref_old_geneid "Thhalv10024286m.g";
scaffold_1	StringTie	exon	1038988	1039032	1000	+	.	old_geneid "DLOC.111"; transcript_id "PAC:20193076"; exon_number "4"; gene_id "Thhalv10024286m.g"; ref_old_geneid "Thhalv10024286m.g";
scaffold_1	StringTie	exon	1039178	1039279	1000	+	.	old_geneid "DLOC.111"; transcript_id "PAC:20193076"; exon_number "5"; gene_id "Thhalv10024286m.g"; ref_old_geneid "Thhalv10024286m.g";
scaffold_1	StringTie	exon	1039357	1039437	1000	+	.	old_geneid "DLOC.111"; transcript_id "PAC:20193076"; exon_number "6"; gene_id "Thhalv10024286m.g"; ref_old_geneid "Thhalv10024286m.g";
scaffold_1	StringTie	exon	1039696	1039762	1000	+	.	old_geneid "DLOC.111"; transcript_id "PAC:20193076"; exon_number "7"; gene_id "Thhalv10024286m.g"; ref_old_geneid "Thhalv10024286m.g";
scaffold_1	StringTie	exon	1039883	1039983	1000	+	.	old_geneid "DLOC.111"; transcript_id "PAC:20193076"; exon_number "8"; gene_id "Thhalv10024286m.g"; ref_old_geneid "Thhalv10024286m.g";
scaffold_1	StringTie	exon	1040072	1040179	1000	+	.	old_geneid "DLOC.111"; transcript_id "PAC:20193076"; exon_number "9"; gene_id "Thhalv10024286m.g"; ref_old_geneid "Thhalv10024286m.g";
scaffold_1	StringTie	exon	1040567	1040637	1000	+	.	old_geneid "DLOC.111"; transcript_id "PAC:20193076"; exon_number "10"; gene_id "Thhalv10024286m.g"; ref_old_geneid "Thhalv10024286m.g";
scaffold_1	StringTie	exon	1040728	1040784	1000	+	.	old_geneid "DLOC.111"; transcript_id "PAC:20193076"; exon_number "11"; gene_id "Thhalv10024286m.g"; ref_old_geneid "Thhalv10024286m.g";
scaffold_1	StringTie	exon	1041112	1041217	1000	+	.	old_geneid "DLOC.111"; transcript_id "PAC:20193076"; exon_number "12"; gene_id "Thhalv10024286m.g"; ref_old_geneid "Thhalv10024286m.g";
scaffold_1	StringTie	exon	1041339	1041419	1000	+	.	old_geneid "DLOC.111"; transcript_id "PAC:20193076"; exon_number "13"; gene_id "Thhalv10024286m.g"; ref_old_geneid "Thhalv10024286m.g";
scaffold_1	StringTie	exon	1041712	1041798	1000	+	.	old_geneid "DLOC.111"; transcript_id "PAC:20193076"; exon_number "14"; gene_id "Thhalv10024286m.g"; ref_old_geneid "Thhalv10024286m.g";
scaffold_1	StringTie	exon	1042163	1042369	1000	+	.	old_geneid "DLOC.111"; transcript_id "PAC:20193076"; exon_number "15"; gene_id "Thhalv10024286m.g"; ref_old_geneid "Thhalv10024286m.g";
scaffold_1	StringTie	exon	1042597	1042904	1000	+	.	old_geneid "DLOC.111"; transcript_id "PAC:20193076"; exon_number "16"; gene_id "Thhalv10024286m.g"; ref_old_geneid "Thhalv10024286m.g";
scaffold_1	StringTie	exon	1043132	1043218	1000	+	.	old_geneid "DLOC.111"; transcript_id "PAC:20193076"; exon_number "17"; gene_id "Thhalv10024286m.g"; ref_old_geneid "Thhalv10024286m.g";
scaffold_1	StringTie	exon	1043312	1043411	1000	+	.	old_geneid "DLOC.111"; transcript_id "PAC:20193076"; exon_number "18"; gene_id "Thhalv10024286m.g"; ref_old_geneid "Thhalv10024286m.g";
scaffold_1	StringTie	exon	1043490	1043581	1000	+	.	old_geneid "DLOC.111"; transcript_id "PAC:20193076"; exon_number "19"; gene_id "Thhalv10024286m.g"; ref_old_geneid "Thhalv10024286m.g";
scaffold_1	StringTie	exon	1043683	1043724	1000	+	.	old_geneid "DLOC.111"; transcript_id "PAC:20193076"; exon_number "20"; gene_id "Thhalv10024286m.g"; ref_old_geneid "Thhalv10024286m.g";
scaffold_1	StringTie	exon	1043811	1043901	1000	+	.	old_geneid "DLOC.111"; transcript_id "PAC:20193076"; exon_number "21"; gene_id "Thhalv10024286m.g"; ref_old_geneid "Thhalv10024286m.g";
scaffold_1	StringTie	exon	1043983	1044080	1000	+	.	old_geneid "DLOC.111"; transcript_id "PAC:20193076"; exon_number "22"; gene_id "Thhalv10024286m.g"; ref_old_geneid "Thhalv10024286m.g";
scaffold_1	StringTie	exon	1044177	1044661	1000	+	.	old_geneid "DLOC.111"; transcript_id "PAC:20193076"; exon_number "23"; gene_id "Thhalv10024286m.g"; ref_old_geneid "Thhalv10024286m.g";
scaffold_1	StringTie	transcript	1047340	1048420	1000	+	.	old_geneid "DLOC.112"; transcript_id "PAC:20196073"; gene_id "Thhalv10026340m.g"; ref_old_geneid "Thhalv10026340m.g";
scaffold_1	StringTie	exon	1047340	1047900	1000	+	.	old_geneid "DLOC.112"; transcript_id "PAC:20196073"; exon_number "1"; gene_id "Thhalv10026340m.g"; ref_old_geneid "Thhalv10026340m.g";
scaffold_1	StringTie	exon	1048156	1048420	1000	+	.	old_geneid "DLOC.112"; transcript_id "PAC:20196073"; exon_number "2"; gene_id "Thhalv10026340m.g"; ref_old_geneid "Thhalv10026340m.g";
scaffold_1	StringTie	transcript	1049876	1050748	1000	+	.	old_geneid "DLOC.113"; transcript_id "PAC:20192984"; gene_id "Thhalv10026444m.g"; ref_old_geneid "Thhalv10026444m.g";
scaffold_1	StringTie	exon	1049876	1049921	1000	+	.	old_geneid "DLOC.113"; transcript_id "PAC:20192984"; exon_number "1"; gene_id "Thhalv10026444m.g"; ref_old_geneid "Thhalv10026444m.g";
scaffold_1	StringTie	exon	1050019	1050133	1000	+	.	old_geneid "DLOC.113"; transcript_id "PAC:20192984"; exon_number "2"; gene_id "Thhalv10026444m.g"; ref_old_geneid "Thhalv10026444m.g";
scaffold_1	StringTie	exon	1050328	1050388	1000	+	.	old_geneid "DLOC.113"; transcript_id "PAC:20192984"; exon_number "3"; gene_id "Thhalv10026444m.g"; ref_old_geneid "Thhalv10026444m.g";
scaffold_1	StringTie	exon	1050470	1050748	1000	+	.	old_geneid "DLOC.113"; transcript_id "PAC:20192984"; exon_number "4"; gene_id "Thhalv10026444m.g"; ref_old_geneid "Thhalv10026444m.g";
scaffold_1	StringTie	transcript	1051479	1054009	1000	-	.	old_geneid "DLOC.114"; transcript_id "PAC:20193423"; gene_id "Thhalv10025086m.g"; ref_old_geneid "Thhalv10025086m.g";
scaffold_1	StringTie	exon	1051479	1051667	1000	-	.	old_geneid "DLOC.114"; transcript_id "PAC:20193423"; exon_number "1"; gene_id "Thhalv10025086m.g"; ref_old_geneid "Thhalv10025086m.g";
scaffold_1	StringTie	exon	1051758	1052239	1000	-	.	old_geneid "DLOC.114"; transcript_id "PAC:20193423"; exon_number "2"; gene_id "Thhalv10025086m.g"; ref_old_geneid "Thhalv10025086m.g";
scaffold_1	StringTie	exon	1052335	1052388	1000	-	.	old_geneid "DLOC.114"; transcript_id "PAC:20193423"; exon_number "3"; gene_id "Thhalv10025086m.g"; ref_old_geneid "Thhalv10025086m.g";
scaffold_1	StringTie	exon	1052492	1052805	1000	-	.	old_geneid "DLOC.114"; transcript_id "PAC:20193423"; exon_number "4"; gene_id "Thhalv10025086m.g"; ref_old_geneid "Thhalv10025086m.g";
scaffold_1	StringTie	exon	1053196	1053624	1000	-	.	old_geneid "DLOC.114"; transcript_id "PAC:20193423"; exon_number "5"; gene_id "Thhalv10025086m.g"; ref_old_geneid "Thhalv10025086m.g";
scaffold_1	StringTie	exon	1053880	1054009	1000	-	.	old_geneid "DLOC.114"; transcript_id "PAC:20193423"; exon_number "6"; gene_id "Thhalv10025086m.g"; ref_old_geneid "Thhalv10025086m.g";
scaffold_1	StringTie	transcript	1055834	1056272	1000	+	.	old_geneid "DLOC.115"; transcript_id "PAC:20195232"; gene_id "Thhalv10027470m.g"; ref_old_geneid "Thhalv10027470m.g";
scaffold_1	StringTie	exon	1055834	1056018	1000	+	.	old_geneid "DLOC.115"; transcript_id "PAC:20195232"; exon_number "1"; gene_id "Thhalv10027470m.g"; ref_old_geneid "Thhalv10027470m.g";
scaffold_1	StringTie	exon	1056215	1056272	1000	+	.	old_geneid "DLOC.115"; transcript_id "PAC:20195232"; exon_number "2"; gene_id "Thhalv10027470m.g"; ref_old_geneid "Thhalv10027470m.g";
scaffold_1	StringTie	transcript	1058394	1059595	1000	-	.	old_geneid "DLOC.116"; transcript_id "PAC:20192704"; gene_id "Thhalv10027306m.g"; ref_old_geneid "Thhalv10027306m.g";
scaffold_1	StringTie	exon	1058394	1058620	1000	-	.	old_geneid "DLOC.116"; transcript_id "PAC:20192704"; exon_number "1"; gene_id "Thhalv10027306m.g"; ref_old_geneid "Thhalv10027306m.g";
scaffold_1	StringTie	exon	1058698	1058981	1000	-	.	old_geneid "DLOC.116"; transcript_id "PAC:20192704"; exon_number "2"; gene_id "Thhalv10027306m.g"; ref_old_geneid "Thhalv10027306m.g";
scaffold_1	StringTie	exon	1059072	1059595	1000	-	.	old_geneid "DLOC.116"; transcript_id "PAC:20192704"; exon_number "3"; gene_id "Thhalv10027306m.g"; ref_old_geneid "Thhalv10027306m.g";
scaffold_1	StringTie	transcript	1060456	1061977	1000	+	.	old_geneid "DLOC.117"; transcript_id "TCONS_00000220"; gene_id "XLOC_000127"; ref_old_geneid "XLOC_000127";
scaffold_1	StringTie	exon	1060456	1061001	1000	+	.	old_geneid "DLOC.117"; transcript_id "TCONS_00000220"; exon_number "1"; gene_id "XLOC_000127"; ref_old_geneid "XLOC_000127";
scaffold_1	StringTie	exon	1061132	1061977	1000	+	.	old_geneid "DLOC.117"; transcript_id "TCONS_00000220"; exon_number "2"; gene_id "XLOC_000127"; ref_old_geneid "XLOC_000127";
scaffold_1	StringTie	transcript	1128962	1131899	1000	+	.	old_geneid "DLOC.119"; transcript_id "PAC:20194563"; gene_id "Thhalv10025747m.g"; ref_old_geneid "Thhalv10025747m.g";
scaffold_1	StringTie	exon	1128962	1129135	1000	+	.	old_geneid "DLOC.119"; transcript_id "PAC:20194563"; exon_number "1"; gene_id "Thhalv10025747m.g"; ref_old_geneid "Thhalv10025747m.g";
scaffold_1	StringTie	exon	1129701	1129754	1000	+	.	old_geneid "DLOC.119"; transcript_id "PAC:20194563"; exon_number "2"; gene_id "Thhalv10025747m.g"; ref_old_geneid "Thhalv10025747m.g";
scaffold_1	StringTie	exon	1129865	1129878	1000	+	.	old_geneid "DLOC.119"; transcript_id "PAC:20194563"; exon_number "3"; gene_id "Thhalv10025747m.g"; ref_old_geneid "Thhalv10025747m.g";
scaffold_1	StringTie	exon	1129968	1130113	1000	+	.	old_geneid "DLOC.119"; transcript_id "PAC:20194563"; exon_number "4"; gene_id "Thhalv10025747m.g"; ref_old_geneid "Thhalv10025747m.g";
scaffold_1	StringTie	exon	1130397	1130432	1000	+	.	old_geneid "DLOC.119"; transcript_id "PAC:20194563"; exon_number "5"; gene_id "Thhalv10025747m.g"; ref_old_geneid "Thhalv10025747m.g";
scaffold_1	StringTie	exon	1130561	1130601	1000	+	.	old_geneid "DLOC.119"; transcript_id "PAC:20194563"; exon_number "6"; gene_id "Thhalv10025747m.g"; ref_old_geneid "Thhalv10025747m.g";
scaffold_1	StringTie	exon	1130797	1130898	1000	+	.	old_geneid "DLOC.119"; transcript_id "PAC:20194563"; exon_number "7"; gene_id "Thhalv10025747m.g"; ref_old_geneid "Thhalv10025747m.g";
scaffold_1	StringTie	exon	1131017	1131096	1000	+	.	old_geneid "DLOC.119"; transcript_id "PAC:20194563"; exon_number "8"; gene_id "Thhalv10025747m.g"; ref_old_geneid "Thhalv10025747m.g";
scaffold_1	StringTie	exon	1131184	1131353	1000	+	.	old_geneid "DLOC.119"; transcript_id "PAC:20194563"; exon_number "9"; gene_id "Thhalv10025747m.g"; ref_old_geneid "Thhalv10025747m.g";
scaffold_1	StringTie	exon	1131456	1131540	1000	+	.	old_geneid "DLOC.119"; transcript_id "PAC:20194563"; exon_number "10"; gene_id "Thhalv10025747m.g"; ref_old_geneid "Thhalv10025747m.g";
scaffold_1	StringTie	exon	1131629	1131899	1000	+	.	old_geneid "DLOC.119"; transcript_id "PAC:20194563"; exon_number "11"; gene_id "Thhalv10025747m.g"; ref_old_geneid "Thhalv10025747m.g";
scaffold_1	StringTie	transcript	1132032	1136588	1000	+	.	old_geneid "DLOC.120"; transcript_id "PAC:20195769"; gene_id "Thhalv10024415m.g"; ref_old_geneid "Thhalv10024415m.g";
scaffold_1	StringTie	exon	1132032	1132654	1000	+	.	old_geneid "DLOC.120"; transcript_id "PAC:20195769"; exon_number "1"; gene_id "Thhalv10024415m.g"; ref_old_geneid "Thhalv10024415m.g";
scaffold_1	StringTie	exon	1132748	1132898	1000	+	.	old_geneid "DLOC.120"; transcript_id "PAC:20195769"; exon_number "2"; gene_id "Thhalv10024415m.g"; ref_old_geneid "Thhalv10024415m.g";
scaffold_1	StringTie	exon	1132997	1133181	1000	+	.	old_geneid "DLOC.120"; transcript_id "PAC:20195769"; exon_number "3"; gene_id "Thhalv10024415m.g"; ref_old_geneid "Thhalv10024415m.g";
scaffold_1	StringTie	exon	1133312	1133458	1000	+	.	old_geneid "DLOC.120"; transcript_id "PAC:20195769"; exon_number "4"; gene_id "Thhalv10024415m.g"; ref_old_geneid "Thhalv10024415m.g";
scaffold_1	StringTie	exon	1133545	1133740	1000	+	.	old_geneid "DLOC.120"; transcript_id "PAC:20195769"; exon_number "5"; gene_id "Thhalv10024415m.g"; ref_old_geneid "Thhalv10024415m.g";
scaffold_1	StringTie	exon	1133926	1134038	1000	+	.	old_geneid "DLOC.120"; transcript_id "PAC:20195769"; exon_number "6"; gene_id "Thhalv10024415m.g"; ref_old_geneid "Thhalv10024415m.g";
scaffold_1	StringTie	exon	1134376	1134614	1000	+	.	old_geneid "DLOC.120"; transcript_id "PAC:20195769"; exon_number "7"; gene_id "Thhalv10024415m.g"; ref_old_geneid "Thhalv10024415m.g";
scaffold_1	StringTie	exon	1135053	1135158	1000	+	.	old_geneid "DLOC.120"; transcript_id "PAC:20195769"; exon_number "8"; gene_id "Thhalv10024415m.g"; ref_old_geneid "Thhalv10024415m.g";
scaffold_1	StringTie	exon	1135257	1135421	1000	+	.	old_geneid "DLOC.120"; transcript_id "PAC:20195769"; exon_number "9"; gene_id "Thhalv10024415m.g"; ref_old_geneid "Thhalv10024415m.g";
scaffold_1	StringTie	exon	1135570	1135786	1000	+	.	old_geneid "DLOC.120"; transcript_id "PAC:20195769"; exon_number "10"; gene_id "Thhalv10024415m.g"; ref_old_geneid "Thhalv10024415m.g";
scaffold_1	StringTie	exon	1135871	1136058	1000	+	.	old_geneid "DLOC.120"; transcript_id "PAC:20195769"; exon_number "11"; gene_id "Thhalv10024415m.g"; ref_old_geneid "Thhalv10024415m.g";
scaffold_1	StringTie	exon	1136140	1136226	1000	+	.	old_geneid "DLOC.120"; transcript_id "PAC:20195769"; exon_number "12"; gene_id "Thhalv10024415m.g"; ref_old_geneid "Thhalv10024415m.g";
scaffold_1	StringTie	exon	1136332	1136588	1000	+	.	old_geneid "DLOC.120"; transcript_id "PAC:20195769"; exon_number "13"; gene_id "Thhalv10024415m.g"; ref_old_geneid "Thhalv10024415m.g";
scaffold_1	StringTie	transcript	1136731	1137942	1000	-	.	old_geneid "DLOC.121"; transcript_id "PAC:20195461"; gene_id "Thhalv10025742m.g"; ref_old_geneid "Thhalv10025742m.g";
scaffold_1	StringTie	exon	1136731	1137942	1000	-	.	old_geneid "DLOC.121"; transcript_id "PAC:20195461"; exon_number "1"; gene_id "Thhalv10025742m.g"; ref_old_geneid "Thhalv10025742m.g";
scaffold_1	StringTie	transcript	149448	150931	1000	+	.	old_geneid "DLOC.122"; transcript_id "PAC:20193724"; gene_id "Thhalv10026471m.g"; ref_old_geneid "Thhalv10026471m.g";
scaffold_1	StringTie	exon	149448	149550	1000	+	.	old_geneid "DLOC.122"; transcript_id "PAC:20193724"; exon_number "1"; gene_id "Thhalv10026471m.g"; ref_old_geneid "Thhalv10026471m.g";
scaffold_1	StringTie	exon	150322	150931	1000	+	.	old_geneid "DLOC.122"; transcript_id "PAC:20193724"; exon_number "2"; gene_id "Thhalv10026471m.g"; ref_old_geneid "Thhalv10026471m.g";
scaffold_1	StringTie	transcript	155201	156629	1000	-	.	old_geneid "DLOC.123"; transcript_id "PAC:20194267"; gene_id "Thhalv10025886m.g"; ref_old_geneid "Thhalv10025886m.g";
scaffold_1	StringTie	exon	155201	155957	1000	-	.	old_geneid "DLOC.123"; transcript_id "PAC:20194267"; exon_number "1"; gene_id "Thhalv10025886m.g"; ref_old_geneid "Thhalv10025886m.g";
scaffold_1	StringTie	exon	156112	156629	1000	-	.	old_geneid "DLOC.123"; transcript_id "PAC:20194267"; exon_number "2"; gene_id "Thhalv10025886m.g"; ref_old_geneid "Thhalv10025886m.g";
scaffold_1	StringTie	transcript	160803	169272	1000	+	.	old_geneid "DLOC.124"; transcript_id "PAC:20195004"; gene_id "Thhalv10024192m.g"; ref_old_geneid "Thhalv10024192m.g";
scaffold_1	StringTie	exon	160803	161941	1000	+	.	old_geneid "DLOC.124"; transcript_id "PAC:20195004"; exon_number "1"; gene_id "Thhalv10024192m.g"; ref_old_geneid "Thhalv10024192m.g";
scaffold_1	StringTie	exon	162159	162269	1000	+	.	old_geneid "DLOC.124"; transcript_id "PAC:20195004"; exon_number "2"; gene_id "Thhalv10024192m.g"; ref_old_geneid "Thhalv10024192m.g";
scaffold_1	StringTie	exon	162347	162463	1000	+	.	old_geneid "DLOC.124"; transcript_id "PAC:20195004"; exon_number "3"; gene_id "Thhalv10024192m.g"; ref_old_geneid "Thhalv10024192m.g";
scaffold_1	StringTie	exon	162554	162724	1000	+	.	old_geneid "DLOC.124"; transcript_id "PAC:20195004"; exon_number "4"; gene_id "Thhalv10024192m.g"; ref_old_geneid "Thhalv10024192m.g";
scaffold_1	StringTie	exon	162798	162959	1000	+	.	old_geneid "DLOC.124"; transcript_id "PAC:20195004"; exon_number "5"; gene_id "Thhalv10024192m.g"; ref_old_geneid "Thhalv10024192m.g";
scaffold_1	StringTie	exon	163376	163612	1000	+	.	old_geneid "DLOC.124"; transcript_id "PAC:20195004"; exon_number "6"; gene_id "Thhalv10024192m.g"; ref_old_geneid "Thhalv10024192m.g";
scaffold_1	StringTie	exon	163694	163815	1000	+	.	old_geneid "DLOC.124"; transcript_id "PAC:20195004"; exon_number "7"; gene_id "Thhalv10024192m.g"; ref_old_geneid "Thhalv10024192m.g";
scaffold_1	StringTie	exon	163893	165309	1000	+	.	old_geneid "DLOC.124"; transcript_id "PAC:20195004"; exon_number "8"; gene_id "Thhalv10024192m.g"; ref_old_geneid "Thhalv10024192m.g";
scaffold_1	StringTie	exon	165417	165512	1000	+	.	old_geneid "DLOC.124"; transcript_id "PAC:20195004"; exon_number "9"; gene_id "Thhalv10024192m.g"; ref_old_geneid "Thhalv10024192m.g";
scaffold_1	StringTie	exon	165799	167349	1000	+	.	old_geneid "DLOC.124"; transcript_id "PAC:20195004"; exon_number "10"; gene_id "Thhalv10024192m.g"; ref_old_geneid "Thhalv10024192m.g";
scaffold_1	StringTie	exon	167464	167688	1000	+	.	old_geneid "DLOC.124"; transcript_id "PAC:20195004"; exon_number "11"; gene_id "Thhalv10024192m.g"; ref_old_geneid "Thhalv10024192m.g";
scaffold_1	StringTie	exon	167773	167877	1000	+	.	old_geneid "DLOC.124"; transcript_id "PAC:20195004"; exon_number "12"; gene_id "Thhalv10024192m.g"; ref_old_geneid "Thhalv10024192m.g";
scaffold_1	StringTie	exon	168062	168142	1000	+	.	old_geneid "DLOC.124"; transcript_id "PAC:20195004"; exon_number "13"; gene_id "Thhalv10024192m.g"; ref_old_geneid "Thhalv10024192m.g";
scaffold_1	StringTie	exon	168233	168301	1000	+	.	old_geneid "DLOC.124"; transcript_id "PAC:20195004"; exon_number "14"; gene_id "Thhalv10024192m.g"; ref_old_geneid "Thhalv10024192m.g";
scaffold_1	StringTie	exon	168492	168620	1000	+	.	old_geneid "DLOC.124"; transcript_id "PAC:20195004"; exon_number "15"; gene_id "Thhalv10024192m.g"; ref_old_geneid "Thhalv10024192m.g";
scaffold_1	StringTie	exon	168863	168982	1000	+	.	old_geneid "DLOC.124"; transcript_id "PAC:20195004"; exon_number "16"; gene_id "Thhalv10024192m.g"; ref_old_geneid "Thhalv10024192m.g";
scaffold_1	StringTie	exon	169074	169272	1000	+	.	old_geneid "DLOC.124"; transcript_id "PAC:20195004"; exon_number "17"; gene_id "Thhalv10024192m.g"; ref_old_geneid "Thhalv10024192m.g";
scaffold_1	StringTie	transcript	170110	172756	1000	-	.	old_geneid "DLOC.125"; transcript_id "PAC:20193535"; gene_id "Thhalv10025445m.g"; ref_old_geneid "Thhalv10025445m.g";
scaffold_1	StringTie	exon	170110	170478	1000	-	.	old_geneid "DLOC.125"; transcript_id "PAC:20193535"; exon_number "1"; gene_id "Thhalv10025445m.g"; ref_old_geneid "Thhalv10025445m.g";
scaffold_1	StringTie	exon	170568	170636	1000	-	.	old_geneid "DLOC.125"; transcript_id "PAC:20193535"; exon_number "2"; gene_id "Thhalv10025445m.g"; ref_old_geneid "Thhalv10025445m.g";
scaffold_1	StringTie	exon	170736	170833	1000	-	.	old_geneid "DLOC.125"; transcript_id "PAC:20193535"; exon_number "3"; gene_id "Thhalv10025445m.g"; ref_old_geneid "Thhalv10025445m.g";
scaffold_1	StringTie	exon	170962	171058	1000	-	.	old_geneid "DLOC.125"; transcript_id "PAC:20193535"; exon_number "4"; gene_id "Thhalv10025445m.g"; ref_old_geneid "Thhalv10025445m.g";
scaffold_1	StringTie	exon	171154	171433	1000	-	.	old_geneid "DLOC.125"; transcript_id "PAC:20193535"; exon_number "5"; gene_id "Thhalv10025445m.g"; ref_old_geneid "Thhalv10025445m.g";
scaffold_1	StringTie	exon	171689	171901	1000	-	.	old_geneid "DLOC.125"; transcript_id "PAC:20193535"; exon_number "6"; gene_id "Thhalv10025445m.g"; ref_old_geneid "Thhalv10025445m.g";
scaffold_1	StringTie	exon	171992	172106	1000	-	.	old_geneid "DLOC.125"; transcript_id "PAC:20193535"; exon_number "7"; gene_id "Thhalv10025445m.g"; ref_old_geneid "Thhalv10025445m.g";
scaffold_1	StringTie	exon	172219	172324	1000	-	.	old_geneid "DLOC.125"; transcript_id "PAC:20193535"; exon_number "8"; gene_id "Thhalv10025445m.g"; ref_old_geneid "Thhalv10025445m.g";
scaffold_1	StringTie	exon	172417	172530	1000	-	.	old_geneid "DLOC.125"; transcript_id "PAC:20193535"; exon_number "9"; gene_id "Thhalv10025445m.g"; ref_old_geneid "Thhalv10025445m.g";
scaffold_1	StringTie	exon	172649	172756	1000	-	.	old_geneid "DLOC.125"; transcript_id "PAC:20193535"; exon_number "10"; gene_id "Thhalv10025445m.g"; ref_old_geneid "Thhalv10025445m.g";
scaffold_1	StringTie	transcript	172864	175342	1000	-	.	old_geneid "DLOC.126"; transcript_id "PAC:20195032"; gene_id "Thhalv10024826m.g"; ref_old_geneid "Thhalv10024826m.g";
scaffold_1	StringTie	exon	172864	173370	1000	-	.	old_geneid "DLOC.126"; transcript_id "PAC:20195032"; exon_number "1"; gene_id "Thhalv10024826m.g"; ref_old_geneid "Thhalv10024826m.g";
scaffold_1	StringTie	exon	173458	173803	1000	-	.	old_geneid "DLOC.126"; transcript_id "PAC:20195032"; exon_number "2"; gene_id "Thhalv10024826m.g"; ref_old_geneid "Thhalv10024826m.g";
scaffold_1	StringTie	exon	174018	175342	1000	-	.	old_geneid "DLOC.126"; transcript_id "PAC:20195032"; exon_number "3"; gene_id "Thhalv10024826m.g"; ref_old_geneid "Thhalv10024826m.g";
scaffold_1	StringTie	transcript	395293	396637	1000	-	.	old_geneid "DLOC.126"; transcript_id "PAC:20193095"; gene_id "Thhalv10026626m.g"; ref_old_geneid "Thhalv10026626m.g";
scaffold_1	StringTie	exon	395293	395599	1000	-	.	old_geneid "DLOC.126"; transcript_id "PAC:20193095"; exon_number "1"; gene_id "Thhalv10026626m.g"; ref_old_geneid "Thhalv10026626m.g";
scaffold_1	StringTie	exon	395940	396074	1000	-	.	old_geneid "DLOC.126"; transcript_id "PAC:20193095"; exon_number "2"; gene_id "Thhalv10026626m.g"; ref_old_geneid "Thhalv10026626m.g";
scaffold_1	StringTie	exon	396359	396433	1000	-	.	old_geneid "DLOC.126"; transcript_id "PAC:20193095"; exon_number "3"; gene_id "Thhalv10026626m.g"; ref_old_geneid "Thhalv10026626m.g";
scaffold_1	StringTie	exon	396540	396637	1000	-	.	old_geneid "DLOC.126"; transcript_id "PAC:20193095"; exon_number "4"; gene_id "Thhalv10026626m.g"; ref_old_geneid "Thhalv10026626m.g";
scaffold_1	StringTie	transcript	406659	408005	1000	-	.	old_geneid "DLOC.126"; transcript_id "TCONS_00002550"; gene_id "XLOC_001588"; ref_old_geneid "XLOC_001588";
scaffold_1	StringTie	exon	406659	407410	1000	-	.	old_geneid "DLOC.126"; transcript_id "TCONS_00002550"; exon_number "1"; gene_id "XLOC_001588"; ref_old_geneid "XLOC_001588";
scaffold_1	StringTie	exon	407720	408005	1000	-	.	old_geneid "DLOC.126"; transcript_id "TCONS_00002550"; exon_number "2"; gene_id "XLOC_001588"; ref_old_geneid "XLOC_001588";
scaffold_1	StringTie	transcript	406659	408005	1000	-	.	old_geneid "DLOC.126"; transcript_id "TCONS_00002551"; gene_id "XLOC_001588"; ref_old_geneid "XLOC_001588";
scaffold_1	StringTie	exon	406659	407410	1000	-	.	old_geneid "DLOC.126"; transcript_id "TCONS_00002551"; exon_number "1"; gene_id "XLOC_001588"; ref_old_geneid "XLOC_001588";
scaffold_1	StringTie	exon	407550	408005	1000	-	.	old_geneid "DLOC.126"; transcript_id "TCONS_00002551"; exon_number "2"; gene_id "XLOC_001588"; ref_old_geneid "XLOC_001588";
scaffold_1	StringTie	transcript	656569	658977	1000	-	.	old_geneid "DLOC.126"; transcript_id "PAC:20195793"; gene_id "Thhalv10025506m.g"; ref_old_geneid "Thhalv10025506m.g";
scaffold_1	StringTie	exon	656569	657268	1000	-	.	old_geneid "DLOC.126"; transcript_id "PAC:20195793"; exon_number "1"; gene_id "Thhalv10025506m.g"; ref_old_geneid "Thhalv10025506m.g";
scaffold_1	StringTie	exon	657495	657676	1000	-	.	old_geneid "DLOC.126"; transcript_id "PAC:20195793"; exon_number "2"; gene_id "Thhalv10025506m.g"; ref_old_geneid "Thhalv10025506m.g";
scaffold_1	StringTie	exon	657764	657958	1000	-	.	old_geneid "DLOC.126"; transcript_id "PAC:20195793"; exon_number "3"; gene_id "Thhalv10025506m.g"; ref_old_geneid "Thhalv10025506m.g";
scaffold_1	StringTie	exon	658062	658160	1000	-	.	old_geneid "DLOC.126"; transcript_id "PAC:20195793"; exon_number "4"; gene_id "Thhalv10025506m.g"; ref_old_geneid "Thhalv10025506m.g";
scaffold_1	StringTie	exon	658293	658409	1000	-	.	old_geneid "DLOC.126"; transcript_id "PAC:20195793"; exon_number "5"; gene_id "Thhalv10025506m.g"; ref_old_geneid "Thhalv10025506m.g";
scaffold_1	StringTie	exon	658721	658977	1000	-	.	old_geneid "DLOC.126"; transcript_id "PAC:20195793"; exon_number "6"; gene_id "Thhalv10025506m.g"; ref_old_geneid "Thhalv10025506m.g";
scaffold_1	StringTie	transcript	667646	668017	1000	-	.	old_geneid "DLOC.126"; transcript_id "PAC:20194088"; gene_id "Thhalv10027453m.g"; ref_old_geneid "Thhalv10027453m.g";
scaffold_1	StringTie	exon	667646	667830	1000	-	.	old_geneid "DLOC.126"; transcript_id "PAC:20194088"; exon_number "1"; gene_id "Thhalv10027453m.g"; ref_old_geneid "Thhalv10027453m.g";
scaffold_1	StringTie	exon	667951	668017	1000	-	.	old_geneid "DLOC.126"; transcript_id "PAC:20194088"; exon_number "2"; gene_id "Thhalv10027453m.g"; ref_old_geneid "Thhalv10027453m.g";
scaffold_1	StringTie	transcript	176037	178667	1000	+	.	old_geneid "DLOC.127"; transcript_id "PAC:20193774"; gene_id "Thhalv10024805m.g"; ref_old_geneid "Thhalv10024805m.g";
scaffold_1	StringTie	exon	176037	176112	1000	+	.	old_geneid "DLOC.127"; transcript_id "PAC:20193774"; exon_number "1"; gene_id "Thhalv10024805m.g"; ref_old_geneid "Thhalv10024805m.g";
scaffold_1	StringTie	exon	176201	176235	1000	+	.	old_geneid "DLOC.127"; transcript_id "PAC:20193774"; exon_number "2"; gene_id "Thhalv10024805m.g"; ref_old_geneid "Thhalv10024805m.g";
scaffold_1	StringTie	exon	176334	176493	1000	+	.	old_geneid "DLOC.127"; transcript_id "PAC:20193774"; exon_number "3"; gene_id "Thhalv10024805m.g"; ref_old_geneid "Thhalv10024805m.g";
scaffold_1	StringTie	exon	176606	176784	1000	+	.	old_geneid "DLOC.127"; transcript_id "PAC:20193774"; exon_number "4"; gene_id "Thhalv10024805m.g"; ref_old_geneid "Thhalv10024805m.g";
scaffold_1	StringTie	exon	176882	176986	1000	+	.	old_geneid "DLOC.127"; transcript_id "PAC:20193774"; exon_number "5"; gene_id "Thhalv10024805m.g"; ref_old_geneid "Thhalv10024805m.g";
scaffold_1	StringTie	exon	177083	177229	1000	+	.	old_geneid "DLOC.127"; transcript_id "PAC:20193774"; exon_number "6"; gene_id "Thhalv10024805m.g"; ref_old_geneid "Thhalv10024805m.g";
scaffold_1	StringTie	exon	177313	177960	1000	+	.	old_geneid "DLOC.127"; transcript_id "PAC:20193774"; exon_number "7"; gene_id "Thhalv10024805m.g"; ref_old_geneid "Thhalv10024805m.g";
scaffold_1	StringTie	exon	178332	178667	1000	+	.	old_geneid "DLOC.127"; transcript_id "PAC:20193774"; exon_number "8"; gene_id "Thhalv10024805m.g"; ref_old_geneid "Thhalv10024805m.g";
scaffold_1	StringTie	transcript	179243	181084	1000	-	.	old_geneid "DLOC.128"; transcript_id "PAC:20194127"; gene_id "Thhalv10025589m.g"; ref_old_geneid "Thhalv10025589m.g";
scaffold_1	StringTie	exon	179243	179748	1000	-	.	old_geneid "DLOC.128"; transcript_id "PAC:20194127"; exon_number "1"; gene_id "Thhalv10025589m.g"; ref_old_geneid "Thhalv10025589m.g";
scaffold_1	StringTie	exon	180152	180821	1000	-	.	old_geneid "DLOC.128"; transcript_id "PAC:20194127"; exon_number "2"; gene_id "Thhalv10025589m.g"; ref_old_geneid "Thhalv10025589m.g";
scaffold_1	StringTie	exon	180937	181084	1000	-	.	old_geneid "DLOC.128"; transcript_id "PAC:20194127"; exon_number "3"; gene_id "Thhalv10025589m.g"; ref_old_geneid "Thhalv10025589m.g";
scaffold_1	StringTie	transcript	182325	184214	1000	-	.	old_geneid "DLOC.129"; transcript_id "PAC:20193102"; gene_id "Thhalv10025944m.g"; ref_old_geneid "Thhalv10025944m.g";
scaffold_1	StringTie	exon	182325	182589	1000	-	.	old_geneid "DLOC.129"; transcript_id "PAC:20193102"; exon_number "1"; gene_id "Thhalv10025944m.g"; ref_old_geneid "Thhalv10025944m.g";
scaffold_1	StringTie	exon	182666	182780	1000	-	.	old_geneid "DLOC.129"; transcript_id "PAC:20193102"; exon_number "2"; gene_id "Thhalv10025944m.g"; ref_old_geneid "Thhalv10025944m.g";
scaffold_1	StringTie	exon	183236	183935	1000	-	.	old_geneid "DLOC.129"; transcript_id "PAC:20193102"; exon_number "3"; gene_id "Thhalv10025944m.g"; ref_old_geneid "Thhalv10025944m.g";
scaffold_1	StringTie	exon	184041	184214	1000	-	.	old_geneid "DLOC.129"; transcript_id "PAC:20193102"; exon_number "4"; gene_id "Thhalv10025944m.g"; ref_old_geneid "Thhalv10025944m.g";
scaffold_1	StringTie	transcript	184662	185669	1000	-	.	old_geneid "DLOC.130"; transcript_id "PAC:20194598"; gene_id "Thhalv10027590m.g"; ref_old_geneid "Thhalv10027590m.g";
scaffold_1	StringTie	exon	184662	185669	1000	-	.	old_geneid "DLOC.130"; transcript_id "PAC:20194598"; exon_number "1"; gene_id "Thhalv10027590m.g"; ref_old_geneid "Thhalv10027590m.g";
scaffold_1	StringTie	transcript	187560	188890	1000	-	.	old_geneid "DLOC.131"; transcript_id "PAC:20194841"; gene_id "Thhalv10025753m.g"; ref_old_geneid "Thhalv10025753m.g";
scaffold_1	StringTie	exon	187560	188890	1000	-	.	old_geneid "DLOC.131"; transcript_id "PAC:20194841"; exon_number "1"; gene_id "Thhalv10025753m.g"; ref_old_geneid "Thhalv10025753m.g";
scaffold_1	StringTie	transcript	189972	190556	1000	-	.	old_geneid "DLOC.132"; transcript_id "PAC:20194074"; gene_id "Thhalv10027029m.g"; ref_old_geneid "Thhalv10027029m.g";
scaffold_1	StringTie	exon	189972	190556	1000	-	.	old_geneid "DLOC.132"; transcript_id "PAC:20194074"; exon_number "1"; gene_id "Thhalv10027029m.g"; ref_old_geneid "Thhalv10027029m.g";
scaffold_1	StringTie	transcript	191201	193376	1000	-	.	old_geneid "DLOC.133"; transcript_id "PAC:20195492"; gene_id "Thhalv10025358m.g"; ref_old_geneid "Thhalv10025358m.g";
scaffold_1	StringTie	exon	191201	191723	1000	-	.	old_geneid "DLOC.133"; transcript_id "PAC:20195492"; exon_number "1"; gene_id "Thhalv10025358m.g"; ref_old_geneid "Thhalv10025358m.g";
scaffold_1	StringTie	exon	192194	193376	1000	-	.	old_geneid "DLOC.133"; transcript_id "PAC:20195492"; exon_number "2"; gene_id "Thhalv10025358m.g"; ref_old_geneid "Thhalv10025358m.g";
scaffold_1	StringTie	transcript	193932	195431	1000	-	.	old_geneid "DLOC.133"; transcript_id "PAC:20194851"; gene_id "Thhalv10025983m.g"; ref_old_geneid "Thhalv10025983m.g";
scaffold_1	StringTie	exon	193932	194123	1000	-	.	old_geneid "DLOC.133"; transcript_id "PAC:20194851"; exon_number "1"; gene_id "Thhalv10025983m.g"; ref_old_geneid "Thhalv10025983m.g";
scaffold_1	StringTie	exon	194238	194330	1000	-	.	old_geneid "DLOC.133"; transcript_id "PAC:20194851"; exon_number "2"; gene_id "Thhalv10025983m.g"; ref_old_geneid "Thhalv10025983m.g";
scaffold_1	StringTie	exon	194424	194561	1000	-	.	old_geneid "DLOC.133"; transcript_id "PAC:20194851"; exon_number "3"; gene_id "Thhalv10025983m.g"; ref_old_geneid "Thhalv10025983m.g";
scaffold_1	StringTie	exon	194648	194775	1000	-	.	old_geneid "DLOC.133"; transcript_id "PAC:20194851"; exon_number "4"; gene_id "Thhalv10025983m.g"; ref_old_geneid "Thhalv10025983m.g";
scaffold_1	StringTie	exon	194861	195021	1000	-	.	old_geneid "DLOC.133"; transcript_id "PAC:20194851"; exon_number "5"; gene_id "Thhalv10025983m.g"; ref_old_geneid "Thhalv10025983m.g";
scaffold_1	StringTie	exon	195138	195228	1000	-	.	old_geneid "DLOC.133"; transcript_id "PAC:20194851"; exon_number "6"; gene_id "Thhalv10025983m.g"; ref_old_geneid "Thhalv10025983m.g";
scaffold_1	StringTie	exon	195309	195431	1000	-	.	old_geneid "DLOC.133"; transcript_id "PAC:20194851"; exon_number "7"; gene_id "Thhalv10025983m.g"; ref_old_geneid "Thhalv10025983m.g";
scaffold_1	StringTie	transcript	195464	196204	1000	-	.	old_geneid "DLOC.133"; transcript_id "PAC:20194862"; gene_id "Thhalv10027592m.g"; ref_old_geneid "Thhalv10027592m.g";
scaffold_1	StringTie	exon	195464	196204	1000	-	.	old_geneid "DLOC.133"; transcript_id "PAC:20194862"; exon_number "1"; gene_id "Thhalv10027592m.g"; ref_old_geneid "Thhalv10027592m.g";
scaffold_1	StringTie	transcript	214960	217911	1000	+	.	old_geneid "DLOC.134"; transcript_id "PAC:20194008"; gene_id "Thhalv10025877m.g"; ref_old_geneid "Thhalv10025877m.g";
scaffold_1	StringTie	exon	214960	214980	1000	+	.	old_geneid "DLOC.134"; transcript_id "PAC:20194008"; exon_number "1"; gene_id "Thhalv10025877m.g"; ref_old_geneid "Thhalv10025877m.g";
scaffold_1	StringTie	exon	215893	216157	1000	+	.	old_geneid "DLOC.134"; transcript_id "PAC:20194008"; exon_number "2"; gene_id "Thhalv10025877m.g"; ref_old_geneid "Thhalv10025877m.g";
scaffold_1	StringTie	exon	216575	216774	1000	+	.	old_geneid "DLOC.134"; transcript_id "PAC:20194008"; exon_number "3"; gene_id "Thhalv10025877m.g"; ref_old_geneid "Thhalv10025877m.g";
scaffold_1	StringTie	exon	216923	217063	1000	+	.	old_geneid "DLOC.134"; transcript_id "PAC:20194008"; exon_number "4"; gene_id "Thhalv10025877m.g"; ref_old_geneid "Thhalv10025877m.g";
scaffold_1	StringTie	exon	217152	217232	1000	+	.	old_geneid "DLOC.134"; transcript_id "PAC:20194008"; exon_number "5"; gene_id "Thhalv10025877m.g"; ref_old_geneid "Thhalv10025877m.g";
scaffold_1	StringTie	exon	217384	217508	1000	+	.	old_geneid "DLOC.134"; transcript_id "PAC:20194008"; exon_number "6"; gene_id "Thhalv10025877m.g"; ref_old_geneid "Thhalv10025877m.g";
scaffold_1	StringTie	exon	217609	217911	1000	+	.	old_geneid "DLOC.134"; transcript_id "PAC:20194008"; exon_number "7"; gene_id "Thhalv10025877m.g"; ref_old_geneid "Thhalv10025877m.g";
scaffold_1	StringTie	transcript	197053	198035	1000	-	.	old_geneid "DLOC.135"; transcript_id "PAC:20193481"; gene_id "Thhalv10026397m.g"; ref_old_geneid "Thhalv10026397m.g";
scaffold_1	StringTie	exon	197053	198035	1000	-	.	old_geneid "DLOC.135"; transcript_id "PAC:20193481"; exon_number "1"; gene_id "Thhalv10026397m.g"; ref_old_geneid "Thhalv10026397m.g";
scaffold_1	StringTie	transcript	198731	209679	1000	-	.	old_geneid "DLOC.135"; transcript_id "PAC:20195515"; gene_id "Thhalv10024188m.g"; ref_old_geneid "Thhalv10024188m.g";
scaffold_1	StringTie	exon	198731	199086	1000	-	.	old_geneid "DLOC.135"; transcript_id "PAC:20195515"; exon_number "1"; gene_id "Thhalv10024188m.g"; ref_old_geneid "Thhalv10024188m.g";
scaffold_1	StringTie	exon	199217	199424	1000	-	.	old_geneid "DLOC.135"; transcript_id "PAC:20195515"; exon_number "2"; gene_id "Thhalv10024188m.g"; ref_old_geneid "Thhalv10024188m.g";
scaffold_1	StringTie	exon	199518	201068	1000	-	.	old_geneid "DLOC.135"; transcript_id "PAC:20195515"; exon_number "3"; gene_id "Thhalv10024188m.g"; ref_old_geneid "Thhalv10024188m.g";
scaffold_1	StringTie	exon	201193	201574	1000	-	.	old_geneid "DLOC.135"; transcript_id "PAC:20195515"; exon_number "4"; gene_id "Thhalv10024188m.g"; ref_old_geneid "Thhalv10024188m.g";
scaffold_1	StringTie	exon	201725	201783	1000	-	.	old_geneid "DLOC.135"; transcript_id "PAC:20195515"; exon_number "5"; gene_id "Thhalv10024188m.g"; ref_old_geneid "Thhalv10024188m.g";
scaffold_1	StringTie	exon	201882	201989	1000	-	.	old_geneid "DLOC.135"; transcript_id "PAC:20195515"; exon_number "6"; gene_id "Thhalv10024188m.g"; ref_old_geneid "Thhalv10024188m.g";
scaffold_1	StringTie	exon	202134	202605	1000	-	.	old_geneid "DLOC.135"; transcript_id "PAC:20195515"; exon_number "7"; gene_id "Thhalv10024188m.g"; ref_old_geneid "Thhalv10024188m.g";
scaffold_1	StringTie	exon	202725	202888	1000	-	.	old_geneid "DLOC.135"; transcript_id "PAC:20195515"; exon_number "8"; gene_id "Thhalv10024188m.g"; ref_old_geneid "Thhalv10024188m.g";
scaffold_1	StringTie	exon	203018	203128	1000	-	.	old_geneid "DLOC.135"; transcript_id "PAC:20195515"; exon_number "9"; gene_id "Thhalv10024188m.g"; ref_old_geneid "Thhalv10024188m.g";
scaffold_1	StringTie	exon	203207	203314	1000	-	.	old_geneid "DLOC.135"; transcript_id "PAC:20195515"; exon_number "10"; gene_id "Thhalv10024188m.g"; ref_old_geneid "Thhalv10024188m.g";
scaffold_1	StringTie	exon	203410	203520	1000	-	.	old_geneid "DLOC.135"; transcript_id "PAC:20195515"; exon_number "11"; gene_id "Thhalv10024188m.g"; ref_old_geneid "Thhalv10024188m.g";
scaffold_1	StringTie	exon	203798	203905	1000	-	.	old_geneid "DLOC.135"; transcript_id "PAC:20195515"; exon_number "12"; gene_id "Thhalv10024188m.g"; ref_old_geneid "Thhalv10024188m.g";
scaffold_1	StringTie	exon	203986	204129	1000	-	.	old_geneid "DLOC.135"; transcript_id "PAC:20195515"; exon_number "13"; gene_id "Thhalv10024188m.g"; ref_old_geneid "Thhalv10024188m.g";
scaffold_1	StringTie	exon	204274	204422	1000	-	.	old_geneid "DLOC.135"; transcript_id "PAC:20195515"; exon_number "14"; gene_id "Thhalv10024188m.g"; ref_old_geneid "Thhalv10024188m.g";
scaffold_1	StringTie	exon	204537	204625	1000	-	.	old_geneid "DLOC.135"; transcript_id "PAC:20195515"; exon_number "15"; gene_id "Thhalv10024188m.g"; ref_old_geneid "Thhalv10024188m.g";
scaffold_1	StringTie	exon	205072	205170	1000	-	.	old_geneid "DLOC.135"; transcript_id "PAC:20195515"; exon_number "16"; gene_id "Thhalv10024188m.g"; ref_old_geneid "Thhalv10024188m.g";
scaffold_1	StringTie	exon	205362	205466	1000	-	.	old_geneid "DLOC.135"; transcript_id "PAC:20195515"; exon_number "17"; gene_id "Thhalv10024188m.g"; ref_old_geneid "Thhalv10024188m.g";
scaffold_1	StringTie	exon	205548	205633	1000	-	.	old_geneid "DLOC.135"; transcript_id "PAC:20195515"; exon_number "18"; gene_id "Thhalv10024188m.g"; ref_old_geneid "Thhalv10024188m.g";
scaffold_1	StringTie	exon	205973	206092	1000	-	.	old_geneid "DLOC.135"; transcript_id "PAC:20195515"; exon_number "19"; gene_id "Thhalv10024188m.g"; ref_old_geneid "Thhalv10024188m.g";
scaffold_1	StringTie	exon	206235	206436	1000	-	.	old_geneid "DLOC.135"; transcript_id "PAC:20195515"; exon_number "20"; gene_id "Thhalv10024188m.g"; ref_old_geneid "Thhalv10024188m.g";
scaffold_1	StringTie	exon	206606	206763	1000	-	.	old_geneid "DLOC.135"; transcript_id "PAC:20195515"; exon_number "21"; gene_id "Thhalv10024188m.g"; ref_old_geneid "Thhalv10024188m.g";
scaffold_1	StringTie	exon	206845	206904	1000	-	.	old_geneid "DLOC.135"; transcript_id "PAC:20195515"; exon_number "22"; gene_id "Thhalv10024188m.g"; ref_old_geneid "Thhalv10024188m.g";
scaffold_1	StringTie	exon	206982	207059	1000	-	.	old_geneid "DLOC.135"; transcript_id "PAC:20195515"; exon_number "23"; gene_id "Thhalv10024188m.g"; ref_old_geneid "Thhalv10024188m.g";
scaffold_1	StringTie	exon	207223	207321	1000	-	.	old_geneid "DLOC.135"; transcript_id "PAC:20195515"; exon_number "24"; gene_id "Thhalv10024188m.g"; ref_old_geneid "Thhalv10024188m.g";
scaffold_1	StringTie	exon	207406	207574	1000	-	.	old_geneid "DLOC.135"; transcript_id "PAC:20195515"; exon_number "25"; gene_id "Thhalv10024188m.g"; ref_old_geneid "Thhalv10024188m.g";
scaffold_1	StringTie	exon	207717	207874	1000	-	.	old_geneid "DLOC.135"; transcript_id "PAC:20195515"; exon_number "26"; gene_id "Thhalv10024188m.g"; ref_old_geneid "Thhalv10024188m.g";
scaffold_1	StringTie	exon	207966	208106	1000	-	.	old_geneid "DLOC.135"; transcript_id "PAC:20195515"; exon_number "27"; gene_id "Thhalv10024188m.g"; ref_old_geneid "Thhalv10024188m.g";
scaffold_1	StringTie	exon	208255	208379	1000	-	.	old_geneid "DLOC.135"; transcript_id "PAC:20195515"; exon_number "28"; gene_id "Thhalv10024188m.g"; ref_old_geneid "Thhalv10024188m.g";
scaffold_1	StringTie	exon	208571	208640	1000	-	.	old_geneid "DLOC.135"; transcript_id "PAC:20195515"; exon_number "29"; gene_id "Thhalv10024188m.g"; ref_old_geneid "Thhalv10024188m.g";
scaffold_1	StringTie	exon	208992	209087	1000	-	.	old_geneid "DLOC.135"; transcript_id "PAC:20195515"; exon_number "30"; gene_id "Thhalv10024188m.g"; ref_old_geneid "Thhalv10024188m.g";
scaffold_1	StringTie	exon	209284	209457	1000	-	.	old_geneid "DLOC.135"; transcript_id "PAC:20195515"; exon_number "31"; gene_id "Thhalv10024188m.g"; ref_old_geneid "Thhalv10024188m.g";
scaffold_1	StringTie	exon	209542	209679	1000	-	.	old_geneid "DLOC.135"; transcript_id "PAC:20195515"; exon_number "32"; gene_id "Thhalv10024188m.g"; ref_old_geneid "Thhalv10024188m.g";
scaffold_1	StringTie	transcript	242359	245689	1000	-	.	old_geneid "DLOC.135"; transcript_id "PAC:20195136"; gene_id "Thhalv10024574m.g"; ref_old_geneid "Thhalv10024574m.g";
scaffold_1	StringTie	exon	242359	242611	1000	-	.	old_geneid "DLOC.135"; transcript_id "PAC:20195136"; exon_number "1"; gene_id "Thhalv10024574m.g"; ref_old_geneid "Thhalv10024574m.g";
scaffold_1	StringTie	exon	242715	242884	1000	-	.	old_geneid "DLOC.135"; transcript_id "PAC:20195136"; exon_number "2"; gene_id "Thhalv10024574m.g"; ref_old_geneid "Thhalv10024574m.g";
scaffold_1	StringTie	exon	242964	243084	1000	-	.	old_geneid "DLOC.135"; transcript_id "PAC:20195136"; exon_number "3"; gene_id "Thhalv10024574m.g"; ref_old_geneid "Thhalv10024574m.g";
scaffold_1	StringTie	exon	243179	243460	1000	-	.	old_geneid "DLOC.135"; transcript_id "PAC:20195136"; exon_number "4"; gene_id "Thhalv10024574m.g"; ref_old_geneid "Thhalv10024574m.g";
scaffold_1	StringTie	exon	243603	243875	1000	-	.	old_geneid "DLOC.135"; transcript_id "PAC:20195136"; exon_number "5"; gene_id "Thhalv10024574m.g"; ref_old_geneid "Thhalv10024574m.g";
scaffold_1	StringTie	exon	243964	244229	1000	-	.	old_geneid "DLOC.135"; transcript_id "PAC:20195136"; exon_number "6"; gene_id "Thhalv10024574m.g"; ref_old_geneid "Thhalv10024574m.g";
scaffold_1	StringTie	exon	244399	244636	1000	-	.	old_geneid "DLOC.135"; transcript_id "PAC:20195136"; exon_number "7"; gene_id "Thhalv10024574m.g"; ref_old_geneid "Thhalv10024574m.g";
scaffold_1	StringTie	exon	244790	245017	1000	-	.	old_geneid "DLOC.135"; transcript_id "PAC:20195136"; exon_number "8"; gene_id "Thhalv10024574m.g"; ref_old_geneid "Thhalv10024574m.g";
scaffold_1	StringTie	exon	245136	245246	1000	-	.	old_geneid "DLOC.135"; transcript_id "PAC:20195136"; exon_number "9"; gene_id "Thhalv10024574m.g"; ref_old_geneid "Thhalv10024574m.g";
scaffold_1	StringTie	exon	245380	245689	1000	-	.	old_geneid "DLOC.135"; transcript_id "PAC:20195136"; exon_number "10"; gene_id "Thhalv10024574m.g"; ref_old_geneid "Thhalv10024574m.g";
scaffold_1	StringTie	transcript	242359	245689	1000	-	.	old_geneid "DLOC.135"; transcript_id "PAC:20195137"; gene_id "Thhalv10024574m.g"; ref_old_geneid "Thhalv10024574m.g";
scaffold_1	StringTie	exon	242359	242611	1000	-	.	old_geneid "DLOC.135"; transcript_id "PAC:20195137"; exon_number "1"; gene_id "Thhalv10024574m.g"; ref_old_geneid "Thhalv10024574m.g";
scaffold_1	StringTie	exon	242715	242884	1000	-	.	old_geneid "DLOC.135"; transcript_id "PAC:20195137"; exon_number "2"; gene_id "Thhalv10024574m.g"; ref_old_geneid "Thhalv10024574m.g";
scaffold_1	StringTie	exon	242964	243084	1000	-	.	old_geneid "DLOC.135"; transcript_id "PAC:20195137"; exon_number "3"; gene_id "Thhalv10024574m.g"; ref_old_geneid "Thhalv10024574m.g";
scaffold_1	StringTie	exon	243179	243460	1000	-	.	old_geneid "DLOC.135"; transcript_id "PAC:20195137"; exon_number "4"; gene_id "Thhalv10024574m.g"; ref_old_geneid "Thhalv10024574m.g";
scaffold_1	StringTie	exon	243603	243875	1000	-	.	old_geneid "DLOC.135"; transcript_id "PAC:20195137"; exon_number "5"; gene_id "Thhalv10024574m.g"; ref_old_geneid "Thhalv10024574m.g";
scaffold_1	StringTie	exon	243964	244229	1000	-	.	old_geneid "DLOC.135"; transcript_id "PAC:20195137"; exon_number "6"; gene_id "Thhalv10024574m.g"; ref_old_geneid "Thhalv10024574m.g";
scaffold_1	StringTie	exon	244402	244636	1000	-	.	old_geneid "DLOC.135"; transcript_id "PAC:20195137"; exon_number "7"; gene_id "Thhalv10024574m.g"; ref_old_geneid "Thhalv10024574m.g";
scaffold_1	StringTie	exon	244790	245017	1000	-	.	old_geneid "DLOC.135"; transcript_id "PAC:20195137"; exon_number "8"; gene_id "Thhalv10024574m.g"; ref_old_geneid "Thhalv10024574m.g";
scaffold_1	StringTie	exon	245136	245246	1000	-	.	old_geneid "DLOC.135"; transcript_id "PAC:20195137"; exon_number "9"; gene_id "Thhalv10024574m.g"; ref_old_geneid "Thhalv10024574m.g";
scaffold_1	StringTie	exon	245380	245689	1000	-	.	old_geneid "DLOC.135"; transcript_id "PAC:20195137"; exon_number "10"; gene_id "Thhalv10024574m.g"; ref_old_geneid "Thhalv10024574m.g";
scaffold_1	StringTie	transcript	246152	248494	1000	-	.	old_geneid "DLOC.135"; transcript_id "PAC:20194765"; gene_id "Thhalv10024895m.g"; ref_old_geneid "Thhalv10024895m.g";
scaffold_1	StringTie	exon	246152	246372	1000	-	.	old_geneid "DLOC.135"; transcript_id "PAC:20194765"; exon_number "1"; gene_id "Thhalv10024895m.g"; ref_old_geneid "Thhalv10024895m.g";
scaffold_1	StringTie	exon	246591	246675	1000	-	.	old_geneid "DLOC.135"; transcript_id "PAC:20194765"; exon_number "2"; gene_id "Thhalv10024895m.g"; ref_old_geneid "Thhalv10024895m.g";
scaffold_1	StringTie	exon	246765	246897	1000	-	.	old_geneid "DLOC.135"; transcript_id "PAC:20194765"; exon_number "3"; gene_id "Thhalv10024895m.g"; ref_old_geneid "Thhalv10024895m.g";
scaffold_1	StringTie	exon	247006	248266	1000	-	.	old_geneid "DLOC.135"; transcript_id "PAC:20194765"; exon_number "4"; gene_id "Thhalv10024895m.g"; ref_old_geneid "Thhalv10024895m.g";
scaffold_1	StringTie	exon	248434	248494	1000	-	.	old_geneid "DLOC.135"; transcript_id "PAC:20194765"; exon_number "5"; gene_id "Thhalv10024895m.g"; ref_old_geneid "Thhalv10024895m.g";
scaffold_1	StringTie	transcript	210294	212263	1000	-	.	old_geneid "DLOC.136"; transcript_id "PAC:20195664"; gene_id "Thhalv10025123m.g"; ref_old_geneid "Thhalv10025123m.g";
scaffold_1	StringTie	exon	210294	211901	1000	-	.	old_geneid "DLOC.136"; transcript_id "PAC:20195664"; exon_number "1"; gene_id "Thhalv10025123m.g"; ref_old_geneid "Thhalv10025123m.g";
scaffold_1	StringTie	exon	211995	212263	1000	-	.	old_geneid "DLOC.136"; transcript_id "PAC:20195664"; exon_number "2"; gene_id "Thhalv10025123m.g"; ref_old_geneid "Thhalv10025123m.g";
scaffold_1	StringTie	transcript	210294	212263	1000	-	.	old_geneid "DLOC.136"; transcript_id "PAC:20195665"; gene_id "Thhalv10025123m.g"; ref_old_geneid "Thhalv10025123m.g";
scaffold_1	StringTie	exon	210294	211182	1000	-	.	old_geneid "DLOC.136"; transcript_id "PAC:20195665"; exon_number "1"; gene_id "Thhalv10025123m.g"; ref_old_geneid "Thhalv10025123m.g";
scaffold_1	StringTie	exon	211228	211901	1000	-	.	old_geneid "DLOC.136"; transcript_id "PAC:20195665"; exon_number "2"; gene_id "Thhalv10025123m.g"; ref_old_geneid "Thhalv10025123m.g";
scaffold_1	StringTie	exon	211995	212263	1000	-	.	old_geneid "DLOC.136"; transcript_id "PAC:20195665"; exon_number "3"; gene_id "Thhalv10025123m.g"; ref_old_geneid "Thhalv10025123m.g";
scaffold_1	StringTie	transcript	210294	212263	1000	-	.	old_geneid "DLOC.136"; transcript_id "PAC:20195666"; gene_id "Thhalv10025123m.g"; ref_old_geneid "Thhalv10025123m.g";
scaffold_1	StringTie	exon	210294	211272	1000	-	.	old_geneid "DLOC.136"; transcript_id "PAC:20195666"; exon_number "1"; gene_id "Thhalv10025123m.g"; ref_old_geneid "Thhalv10025123m.g";
scaffold_1	StringTie	exon	211417	211901	1000	-	.	old_geneid "DLOC.136"; transcript_id "PAC:20195666"; exon_number "2"; gene_id "Thhalv10025123m.g"; ref_old_geneid "Thhalv10025123m.g";
scaffold_1	StringTie	exon	211995	212263	1000	-	.	old_geneid "DLOC.136"; transcript_id "PAC:20195666"; exon_number "3"; gene_id "Thhalv10025123m.g"; ref_old_geneid "Thhalv10025123m.g";
scaffold_1	StringTie	transcript	217942	219925	1000	-	.	old_geneid "DLOC.137"; transcript_id "PAC:20195297"; gene_id "Thhalv10025990m.g"; ref_old_geneid "Thhalv10025990m.g";
scaffold_1	StringTie	exon	217942	218265	1000	-	.	old_geneid "DLOC.137"; transcript_id "PAC:20195297"; exon_number "1"; gene_id "Thhalv10025990m.g"; ref_old_geneid "Thhalv10025990m.g";
scaffold_1	StringTie	exon	218370	218462	1000	-	.	old_geneid "DLOC.137"; transcript_id "PAC:20195297"; exon_number "2"; gene_id "Thhalv10025990m.g"; ref_old_geneid "Thhalv10025990m.g";
scaffold_1	StringTie	exon	218538	218612	1000	-	.	old_geneid "DLOC.137"; transcript_id "PAC:20195297"; exon_number "3"; gene_id "Thhalv10025990m.g"; ref_old_geneid "Thhalv10025990m.g";
scaffold_1	StringTie	exon	218724	218798	1000	-	.	old_geneid "DLOC.137"; transcript_id "PAC:20195297"; exon_number "4"; gene_id "Thhalv10025990m.g"; ref_old_geneid "Thhalv10025990m.g";
scaffold_1	StringTie	exon	219020	219126	1000	-	.	old_geneid "DLOC.137"; transcript_id "PAC:20195297"; exon_number "5"; gene_id "Thhalv10025990m.g"; ref_old_geneid "Thhalv10025990m.g";
scaffold_1	StringTie	exon	219311	219402	1000	-	.	old_geneid "DLOC.137"; transcript_id "PAC:20195297"; exon_number "6"; gene_id "Thhalv10025990m.g"; ref_old_geneid "Thhalv10025990m.g";
scaffold_1	StringTie	exon	219536	219599	1000	-	.	old_geneid "DLOC.137"; transcript_id "PAC:20195297"; exon_number "7"; gene_id "Thhalv10025990m.g"; ref_old_geneid "Thhalv10025990m.g";
scaffold_1	StringTie	exon	219731	219925	1000	-	.	old_geneid "DLOC.137"; transcript_id "PAC:20195297"; exon_number "8"; gene_id "Thhalv10025990m.g"; ref_old_geneid "Thhalv10025990m.g";
scaffold_1	StringTie	transcript	220626	224105	1000	-	.	old_geneid "DLOC.137"; transcript_id "PAC:20194952"; gene_id "Thhalv10025463m.g"; ref_old_geneid "Thhalv10025463m.g";
scaffold_1	StringTie	exon	220626	220890	1000	-	.	old_geneid "DLOC.137"; transcript_id "PAC:20194952"; exon_number "1"; gene_id "Thhalv10025463m.g"; ref_old_geneid "Thhalv10025463m.g";
scaffold_1	StringTie	exon	221383	221511	1000	-	.	old_geneid "DLOC.137"; transcript_id "PAC:20194952"; exon_number "2"; gene_id "Thhalv10025463m.g"; ref_old_geneid "Thhalv10025463m.g";
scaffold_1	StringTie	exon	221644	221868	1000	-	.	old_geneid "DLOC.137"; transcript_id "PAC:20194952"; exon_number "3"; gene_id "Thhalv10025463m.g"; ref_old_geneid "Thhalv10025463m.g";
scaffold_1	StringTie	exon	221977	222285	1000	-	.	old_geneid "DLOC.137"; transcript_id "PAC:20194952"; exon_number "4"; gene_id "Thhalv10025463m.g"; ref_old_geneid "Thhalv10025463m.g";
scaffold_1	StringTie	exon	223712	224105	1000	-	.	old_geneid "DLOC.137"; transcript_id "PAC:20194952"; exon_number "5"; gene_id "Thhalv10025463m.g"; ref_old_geneid "Thhalv10025463m.g";
scaffold_1	StringTie	transcript	220626	224105	1000	-	.	old_geneid "DLOC.137"; transcript_id "PAC:20194953"; gene_id "Thhalv10025463m.g"; ref_old_geneid "Thhalv10025463m.g";
scaffold_1	StringTie	exon	220626	220872	1000	-	.	old_geneid "DLOC.137"; transcript_id "PAC:20194953"; exon_number "1"; gene_id "Thhalv10025463m.g"; ref_old_geneid "Thhalv10025463m.g";
scaffold_1	StringTie	exon	221383	221511	1000	-	.	old_geneid "DLOC.137"; transcript_id "PAC:20194953"; exon_number "2"; gene_id "Thhalv10025463m.g"; ref_old_geneid "Thhalv10025463m.g";
scaffold_1	StringTie	exon	221644	221868	1000	-	.	old_geneid "DLOC.137"; transcript_id "PAC:20194953"; exon_number "3"; gene_id "Thhalv10025463m.g"; ref_old_geneid "Thhalv10025463m.g";
scaffold_1	StringTie	exon	221977	222285	1000	-	.	old_geneid "DLOC.137"; transcript_id "PAC:20194953"; exon_number "4"; gene_id "Thhalv10025463m.g"; ref_old_geneid "Thhalv10025463m.g";
scaffold_1	StringTie	exon	223712	224105	1000	-	.	old_geneid "DLOC.137"; transcript_id "PAC:20194953"; exon_number "5"; gene_id "Thhalv10025463m.g"; ref_old_geneid "Thhalv10025463m.g";
scaffold_1	StringTie	transcript	231350	234072	1000	+	.	old_geneid "DLOC.138"; transcript_id "PAC:20194602"; gene_id "Thhalv10024611m.g"; ref_old_geneid "Thhalv10024611m.g";
scaffold_1	StringTie	exon	231350	232172	1000	+	.	old_geneid "DLOC.138"; transcript_id "PAC:20194602"; exon_number "1"; gene_id "Thhalv10024611m.g"; ref_old_geneid "Thhalv10024611m.g";
scaffold_1	StringTie	exon	232328	232480	1000	+	.	old_geneid "DLOC.138"; transcript_id "PAC:20194602"; exon_number "2"; gene_id "Thhalv10024611m.g"; ref_old_geneid "Thhalv10024611m.g";
scaffold_1	StringTie	exon	232651	232760	1000	+	.	old_geneid "DLOC.138"; transcript_id "PAC:20194602"; exon_number "3"; gene_id "Thhalv10024611m.g"; ref_old_geneid "Thhalv10024611m.g";
scaffold_1	StringTie	exon	232852	233062	1000	+	.	old_geneid "DLOC.138"; transcript_id "PAC:20194602"; exon_number "4"; gene_id "Thhalv10024611m.g"; ref_old_geneid "Thhalv10024611m.g";
scaffold_1	StringTie	exon	233160	233400	1000	+	.	old_geneid "DLOC.138"; transcript_id "PAC:20194602"; exon_number "5"; gene_id "Thhalv10024611m.g"; ref_old_geneid "Thhalv10024611m.g";
scaffold_1	StringTie	exon	233484	233634	1000	+	.	old_geneid "DLOC.138"; transcript_id "PAC:20194602"; exon_number "6"; gene_id "Thhalv10024611m.g"; ref_old_geneid "Thhalv10024611m.g";
scaffold_1	StringTie	exon	233758	234072	1000	+	.	old_geneid "DLOC.138"; transcript_id "PAC:20194602"; exon_number "7"; gene_id "Thhalv10024611m.g"; ref_old_geneid "Thhalv10024611m.g";
scaffold_1	StringTie	transcript	233863	234722	1000	-	.	old_geneid "DLOC.139"; transcript_id "PAC:20194680"; gene_id "Thhalv10026657m.g"; ref_old_geneid "Thhalv10026657m.g";
scaffold_1	StringTie	exon	233863	234722	1000	-	.	old_geneid "DLOC.139"; transcript_id "PAC:20194680"; exon_number "1"; gene_id "Thhalv10026657m.g"; ref_old_geneid "Thhalv10026657m.g";
scaffold_1	StringTie	transcript	235461	235730	1000	+	.	old_geneid "DLOC.140"; transcript_id "PAC:20193117"; gene_id "Thhalv10027066m.g"; ref_old_geneid "Thhalv10027066m.g";
scaffold_1	StringTie	exon	235461	235730	1000	+	.	old_geneid "DLOC.140"; transcript_id "PAC:20193117"; exon_number "1"; gene_id "Thhalv10027066m.g"; ref_old_geneid "Thhalv10027066m.g";
scaffold_1	StringTie	transcript	239823	240637	1000	+	.	old_geneid "DLOC.141"; transcript_id "PAC:20194880"; gene_id "Thhalv10026642m.g"; ref_old_geneid "Thhalv10026642m.g";
scaffold_1	StringTie	exon	239823	240637	1000	+	.	old_geneid "DLOC.141"; transcript_id "PAC:20194880"; exon_number "1"; gene_id "Thhalv10026642m.g"; ref_old_geneid "Thhalv10026642m.g";
scaffold_1	StringTie	transcript	251482	251994	1000	-	.	old_geneid "DLOC.142"; transcript_id "PAC:20194774"; gene_id "Thhalv10027568m.g"; ref_old_geneid "Thhalv10027568m.g";
scaffold_1	StringTie	exon	251482	251994	1000	-	.	old_geneid "DLOC.142"; transcript_id "PAC:20194774"; exon_number "1"; gene_id "Thhalv10027568m.g"; ref_old_geneid "Thhalv10027568m.g";
scaffold_1	StringTie	transcript	252145	254263	1000	-	.	old_geneid "DLOC.143"; transcript_id "PAC:20194970"; gene_id "Thhalv10025867m.g"; ref_old_geneid "Thhalv10025867m.g";
scaffold_1	StringTie	exon	252145	253228	1000	-	.	old_geneid "DLOC.143"; transcript_id "PAC:20194970"; exon_number "1"; gene_id "Thhalv10025867m.g"; ref_old_geneid "Thhalv10025867m.g";
scaffold_1	StringTie	exon	253327	253402	1000	-	.	old_geneid "DLOC.143"; transcript_id "PAC:20194970"; exon_number "2"; gene_id "Thhalv10025867m.g"; ref_old_geneid "Thhalv10025867m.g";
scaffold_1	StringTie	exon	254204	254263	1000	-	.	old_geneid "DLOC.143"; transcript_id "PAC:20194970"; exon_number "3"; gene_id "Thhalv10025867m.g"; ref_old_geneid "Thhalv10025867m.g";
scaffold_1	StringTie	transcript	254602	256410	1000	+	.	old_geneid "DLOC.144"; transcript_id "PAC:20195932"; gene_id "Thhalv10026433m.g"; ref_old_geneid "Thhalv10026433m.g";
scaffold_1	StringTie	exon	254602	254800	1000	+	.	old_geneid "DLOC.144"; transcript_id "PAC:20195932"; exon_number "1"; gene_id "Thhalv10026433m.g"; ref_old_geneid "Thhalv10026433m.g";
scaffold_1	StringTie	exon	255365	255650	1000	+	.	old_geneid "DLOC.144"; transcript_id "PAC:20195932"; exon_number "2"; gene_id "Thhalv10026433m.g"; ref_old_geneid "Thhalv10026433m.g";
scaffold_1	StringTie	exon	255887	256410	1000	+	.	old_geneid "DLOC.144"; transcript_id "PAC:20195932"; exon_number "3"; gene_id "Thhalv10026433m.g"; ref_old_geneid "Thhalv10026433m.g";
scaffold_1	StringTie	transcript	256955	258136	1000	+	.	old_geneid "DLOC.145"; transcript_id "PAC:20196097"; gene_id "Thhalv10025413m.g"; ref_old_geneid "Thhalv10025413m.g";
scaffold_1	StringTie	exon	256955	258136	1000	+	.	old_geneid "DLOC.145"; transcript_id "PAC:20196097"; exon_number "1"; gene_id "Thhalv10025413m.g"; ref_old_geneid "Thhalv10025413m.g";
scaffold_1	StringTie	transcript	258440	258824	1000	-	.	old_geneid "DLOC.146"; transcript_id "PAC:20195424"; gene_id "Thhalv10027228m.g"; ref_old_geneid "Thhalv10027228m.g";
scaffold_1	StringTie	exon	258440	258621	1000	-	.	old_geneid "DLOC.146"; transcript_id "PAC:20195424"; exon_number "1"; gene_id "Thhalv10027228m.g"; ref_old_geneid "Thhalv10027228m.g";
scaffold_1	StringTie	exon	258746	258824	1000	-	.	old_geneid "DLOC.146"; transcript_id "PAC:20195424"; exon_number "2"; gene_id "Thhalv10027228m.g"; ref_old_geneid "Thhalv10027228m.g";
scaffold_1	StringTie	transcript	259598	260074	1000	-	.	old_geneid "DLOC.147"; transcript_id "PAC:20194784"; gene_id "Thhalv10027421m.g"; ref_old_geneid "Thhalv10027421m.g";
scaffold_1	StringTie	exon	259598	259782	1000	-	.	old_geneid "DLOC.147"; transcript_id "PAC:20194784"; exon_number "1"; gene_id "Thhalv10027421m.g"; ref_old_geneid "Thhalv10027421m.g";
scaffold_1	StringTie	exon	259996	260074	1000	-	.	old_geneid "DLOC.147"; transcript_id "PAC:20194784"; exon_number "2"; gene_id "Thhalv10027421m.g"; ref_old_geneid "Thhalv10027421m.g";
scaffold_1	StringTie	transcript	260444	264405	1000	-	.	old_geneid "DLOC.148"; transcript_id "PAC:20196001"; gene_id "Thhalv10024409m.g"; ref_old_geneid "Thhalv10024409m.g";
scaffold_1	StringTie	exon	260444	260897	1000	-	.	old_geneid "DLOC.148"; transcript_id "PAC:20196001"; exon_number "1"; gene_id "Thhalv10024409m.g"; ref_old_geneid "Thhalv10024409m.g";
scaffold_1	StringTie	exon	260988	261265	1000	-	.	old_geneid "DLOC.148"; transcript_id "PAC:20196001"; exon_number "2"; gene_id "Thhalv10024409m.g"; ref_old_geneid "Thhalv10024409m.g";
scaffold_1	StringTie	exon	261348	261956	1000	-	.	old_geneid "DLOC.148"; transcript_id "PAC:20196001"; exon_number "3"; gene_id "Thhalv10024409m.g"; ref_old_geneid "Thhalv10024409m.g";
scaffold_1	StringTie	exon	262057	262155	1000	-	.	old_geneid "DLOC.148"; transcript_id "PAC:20196001"; exon_number "4"; gene_id "Thhalv10024409m.g"; ref_old_geneid "Thhalv10024409m.g";
scaffold_1	StringTie	exon	262281	262617	1000	-	.	old_geneid "DLOC.148"; transcript_id "PAC:20196001"; exon_number "5"; gene_id "Thhalv10024409m.g"; ref_old_geneid "Thhalv10024409m.g";
scaffold_1	StringTie	exon	262706	262830	1000	-	.	old_geneid "DLOC.148"; transcript_id "PAC:20196001"; exon_number "6"; gene_id "Thhalv10024409m.g"; ref_old_geneid "Thhalv10024409m.g";
scaffold_1	StringTie	exon	262922	262987	1000	-	.	old_geneid "DLOC.148"; transcript_id "PAC:20196001"; exon_number "7"; gene_id "Thhalv10024409m.g"; ref_old_geneid "Thhalv10024409m.g";
scaffold_1	StringTie	exon	263074	263141	1000	-	.	old_geneid "DLOC.148"; transcript_id "PAC:20196001"; exon_number "8"; gene_id "Thhalv10024409m.g"; ref_old_geneid "Thhalv10024409m.g";
scaffold_1	StringTie	exon	263255	263336	1000	-	.	old_geneid "DLOC.148"; transcript_id "PAC:20196001"; exon_number "9"; gene_id "Thhalv10024409m.g"; ref_old_geneid "Thhalv10024409m.g";
scaffold_1	StringTie	exon	263423	263536	1000	-	.	old_geneid "DLOC.148"; transcript_id "PAC:20196001"; exon_number "10"; gene_id "Thhalv10024409m.g"; ref_old_geneid "Thhalv10024409m.g";
scaffold_1	StringTie	exon	263631	263731	1000	-	.	old_geneid "DLOC.148"; transcript_id "PAC:20196001"; exon_number "11"; gene_id "Thhalv10024409m.g"; ref_old_geneid "Thhalv10024409m.g";
scaffold_1	StringTie	exon	263810	263899	1000	-	.	old_geneid "DLOC.148"; transcript_id "PAC:20196001"; exon_number "12"; gene_id "Thhalv10024409m.g"; ref_old_geneid "Thhalv10024409m.g";
scaffold_1	StringTie	exon	264216	264405	1000	-	.	old_geneid "DLOC.148"; transcript_id "PAC:20196001"; exon_number "13"; gene_id "Thhalv10024409m.g"; ref_old_geneid "Thhalv10024409m.g";
scaffold_1	StringTie	transcript	266709	271124	1000	+	.	old_geneid "DLOC.149"; transcript_id "PAC:20195684"; gene_id "Thhalv10024239m.g"; ref_old_geneid "Thhalv10024239m.g";
scaffold_1	StringTie	exon	266709	266951	1000	+	.	old_geneid "DLOC.149"; transcript_id "PAC:20195684"; exon_number "1"; gene_id "Thhalv10024239m.g"; ref_old_geneid "Thhalv10024239m.g";
scaffold_1	StringTie	exon	267119	267349	1000	+	.	old_geneid "DLOC.149"; transcript_id "PAC:20195684"; exon_number "2"; gene_id "Thhalv10024239m.g"; ref_old_geneid "Thhalv10024239m.g";
scaffold_1	StringTie	exon	267547	268041	1000	+	.	old_geneid "DLOC.149"; transcript_id "PAC:20195684"; exon_number "3"; gene_id "Thhalv10024239m.g"; ref_old_geneid "Thhalv10024239m.g";
scaffold_1	StringTie	exon	268162	271124	1000	+	.	old_geneid "DLOC.149"; transcript_id "PAC:20195684"; exon_number "4"; gene_id "Thhalv10024239m.g"; ref_old_geneid "Thhalv10024239m.g";
scaffold_1	StringTie	transcript	268236	271664	1000	-	.	old_geneid "DLOC.150"; transcript_id "TCONS_00002518"; gene_id "XLOC_001565"; ref_old_geneid "XLOC_001565";
scaffold_1	StringTie	exon	268236	271009	1000	-	.	old_geneid "DLOC.150"; transcript_id "TCONS_00002518"; exon_number "1"; gene_id "XLOC_001565"; ref_old_geneid "XLOC_001565";
scaffold_1	StringTie	exon	271281	271664	1000	-	.	old_geneid "DLOC.150"; transcript_id "TCONS_00002518"; exon_number "2"; gene_id "XLOC_001565"; ref_old_geneid "XLOC_001565";
scaffold_1	StringTie	transcript	272816	274830	1000	+	.	old_geneid "DLOC.151"; transcript_id "PAC:20193122"; gene_id "Thhalv10026348m.g"; ref_old_geneid "Thhalv10026348m.g";
scaffold_1	StringTie	exon	272816	273119	1000	+	.	old_geneid "DLOC.151"; transcript_id "PAC:20193122"; exon_number "1"; gene_id "Thhalv10026348m.g"; ref_old_geneid "Thhalv10026348m.g";
scaffold_1	StringTie	exon	273812	273908	1000	+	.	old_geneid "DLOC.151"; transcript_id "PAC:20193122"; exon_number "2"; gene_id "Thhalv10026348m.g"; ref_old_geneid "Thhalv10026348m.g";
scaffold_1	StringTie	exon	274009	274124	1000	+	.	old_geneid "DLOC.151"; transcript_id "PAC:20193122"; exon_number "3"; gene_id "Thhalv10026348m.g"; ref_old_geneid "Thhalv10026348m.g";
scaffold_1	StringTie	exon	274225	274386	1000	+	.	old_geneid "DLOC.151"; transcript_id "PAC:20193122"; exon_number "4"; gene_id "Thhalv10026348m.g"; ref_old_geneid "Thhalv10026348m.g";
scaffold_1	StringTie	exon	274488	274575	1000	+	.	old_geneid "DLOC.151"; transcript_id "PAC:20193122"; exon_number "5"; gene_id "Thhalv10026348m.g"; ref_old_geneid "Thhalv10026348m.g";
scaffold_1	StringTie	exon	274681	274830	1000	+	.	old_geneid "DLOC.151"; transcript_id "PAC:20193122"; exon_number "6"; gene_id "Thhalv10026348m.g"; ref_old_geneid "Thhalv10026348m.g";
scaffold_1	StringTie	transcript	272816	274571	1000	+	.	old_geneid "DLOC.151"; transcript_id "PAC:20193124"; gene_id "Thhalv10026348m.g"; ref_old_geneid "Thhalv10026348m.g";
scaffold_1	StringTie	exon	272816	273119	1000	+	.	old_geneid "DLOC.151"; transcript_id "PAC:20193124"; exon_number "1"; gene_id "Thhalv10026348m.g"; ref_old_geneid "Thhalv10026348m.g";
scaffold_1	StringTie	exon	273549	273658	1000	+	.	old_geneid "DLOC.151"; transcript_id "PAC:20193124"; exon_number "2"; gene_id "Thhalv10026348m.g"; ref_old_geneid "Thhalv10026348m.g";
scaffold_1	StringTie	exon	273812	273908	1000	+	.	old_geneid "DLOC.151"; transcript_id "PAC:20193124"; exon_number "3"; gene_id "Thhalv10026348m.g"; ref_old_geneid "Thhalv10026348m.g";
scaffold_1	StringTie	exon	274009	274124	1000	+	.	old_geneid "DLOC.151"; transcript_id "PAC:20193124"; exon_number "4"; gene_id "Thhalv10026348m.g"; ref_old_geneid "Thhalv10026348m.g";
scaffold_1	StringTie	exon	274225	274386	1000	+	.	old_geneid "DLOC.151"; transcript_id "PAC:20193124"; exon_number "5"; gene_id "Thhalv10026348m.g"; ref_old_geneid "Thhalv10026348m.g";
scaffold_1	StringTie	exon	274488	274571	1000	+	.	old_geneid "DLOC.151"; transcript_id "PAC:20193124"; exon_number "6"; gene_id "Thhalv10026348m.g"; ref_old_geneid "Thhalv10026348m.g";
scaffold_1	StringTie	transcript	272816	274830	1000	+	.	old_geneid "DLOC.151"; transcript_id "PAC:20193123"; gene_id "Thhalv10026348m.g"; ref_old_geneid "Thhalv10026348m.g";
scaffold_1	StringTie	exon	272816	273119	1000	+	.	old_geneid "DLOC.151"; transcript_id "PAC:20193123"; exon_number "1"; gene_id "Thhalv10026348m.g"; ref_old_geneid "Thhalv10026348m.g";
scaffold_1	StringTie	exon	273549	273658	1000	+	.	old_geneid "DLOC.151"; transcript_id "PAC:20193123"; exon_number "2"; gene_id "Thhalv10026348m.g"; ref_old_geneid "Thhalv10026348m.g";
scaffold_1	StringTie	exon	273812	273908	1000	+	.	old_geneid "DLOC.151"; transcript_id "PAC:20193123"; exon_number "3"; gene_id "Thhalv10026348m.g"; ref_old_geneid "Thhalv10026348m.g";
scaffold_1	StringTie	exon	274009	274124	1000	+	.	old_geneid "DLOC.151"; transcript_id "PAC:20193123"; exon_number "4"; gene_id "Thhalv10026348m.g"; ref_old_geneid "Thhalv10026348m.g";
scaffold_1	StringTie	exon	274225	274386	1000	+	.	old_geneid "DLOC.151"; transcript_id "PAC:20193123"; exon_number "5"; gene_id "Thhalv10026348m.g"; ref_old_geneid "Thhalv10026348m.g";
scaffold_1	StringTie	exon	274488	274575	1000	+	.	old_geneid "DLOC.151"; transcript_id "PAC:20193123"; exon_number "6"; gene_id "Thhalv10026348m.g"; ref_old_geneid "Thhalv10026348m.g";
scaffold_1	StringTie	exon	274681	274830	1000	+	.	old_geneid "DLOC.151"; transcript_id "PAC:20193123"; exon_number "7"; gene_id "Thhalv10026348m.g"; ref_old_geneid "Thhalv10026348m.g";
scaffold_1	StringTie	transcript	289409	292022	1000	-	.	old_geneid "DLOC.153"; transcript_id "PAC:20195154"; gene_id "Thhalv10025379m.g"; ref_old_geneid "Thhalv10025379m.g";
scaffold_1	StringTie	exon	289409	289960	1000	-	.	old_geneid "DLOC.153"; transcript_id "PAC:20195154"; exon_number "1"; gene_id "Thhalv10025379m.g"; ref_old_geneid "Thhalv10025379m.g";
scaffold_1	StringTie	exon	290134	290264	1000	-	.	old_geneid "DLOC.153"; transcript_id "PAC:20195154"; exon_number "2"; gene_id "Thhalv10025379m.g"; ref_old_geneid "Thhalv10025379m.g";
scaffold_1	StringTie	exon	290370	290508	1000	-	.	old_geneid "DLOC.153"; transcript_id "PAC:20195154"; exon_number "3"; gene_id "Thhalv10025379m.g"; ref_old_geneid "Thhalv10025379m.g";
scaffold_1	StringTie	exon	290625	290715	1000	-	.	old_geneid "DLOC.153"; transcript_id "PAC:20195154"; exon_number "4"; gene_id "Thhalv10025379m.g"; ref_old_geneid "Thhalv10025379m.g";
scaffold_1	StringTie	exon	290827	290936	1000	-	.	old_geneid "DLOC.153"; transcript_id "PAC:20195154"; exon_number "5"; gene_id "Thhalv10025379m.g"; ref_old_geneid "Thhalv10025379m.g";
scaffold_1	StringTie	exon	291033	291302	1000	-	.	old_geneid "DLOC.153"; transcript_id "PAC:20195154"; exon_number "6"; gene_id "Thhalv10025379m.g"; ref_old_geneid "Thhalv10025379m.g";
scaffold_1	StringTie	exon	291709	292022	1000	-	.	old_geneid "DLOC.153"; transcript_id "PAC:20195154"; exon_number "7"; gene_id "Thhalv10025379m.g"; ref_old_geneid "Thhalv10025379m.g";
scaffold_1	StringTie	transcript	289409	292022	1000	-	.	old_geneid "DLOC.153"; transcript_id "PAC:20195155"; gene_id "Thhalv10025379m.g"; ref_old_geneid "Thhalv10025379m.g";
scaffold_1	StringTie	exon	289409	290264	1000	-	.	old_geneid "DLOC.153"; transcript_id "PAC:20195155"; exon_number "1"; gene_id "Thhalv10025379m.g"; ref_old_geneid "Thhalv10025379m.g";
scaffold_1	StringTie	exon	290370	290508	1000	-	.	old_geneid "DLOC.153"; transcript_id "PAC:20195155"; exon_number "2"; gene_id "Thhalv10025379m.g"; ref_old_geneid "Thhalv10025379m.g";
scaffold_1	StringTie	exon	290625	290715	1000	-	.	old_geneid "DLOC.153"; transcript_id "PAC:20195155"; exon_number "3"; gene_id "Thhalv10025379m.g"; ref_old_geneid "Thhalv10025379m.g";
scaffold_1	StringTie	exon	290827	290936	1000	-	.	old_geneid "DLOC.153"; transcript_id "PAC:20195155"; exon_number "4"; gene_id "Thhalv10025379m.g"; ref_old_geneid "Thhalv10025379m.g";
scaffold_1	StringTie	exon	291033	291302	1000	-	.	old_geneid "DLOC.153"; transcript_id "PAC:20195155"; exon_number "5"; gene_id "Thhalv10025379m.g"; ref_old_geneid "Thhalv10025379m.g";
scaffold_1	StringTie	exon	291709	292022	1000	-	.	old_geneid "DLOC.153"; transcript_id "PAC:20195155"; exon_number "6"; gene_id "Thhalv10025379m.g"; ref_old_geneid "Thhalv10025379m.g";
scaffold_1	StringTie	transcript	293242	294048	1000	-	.	old_geneid "DLOC.154"; transcript_id "PAC:20193621"; gene_id "Thhalv10027283m.g"; ref_old_geneid "Thhalv10027283m.g";
scaffold_1	StringTie	exon	293242	294048	1000	-	.	old_geneid "DLOC.154"; transcript_id "PAC:20193621"; exon_number "1"; gene_id "Thhalv10027283m.g"; ref_old_geneid "Thhalv10027283m.g";
scaffold_1	StringTie	transcript	295031	297937	1000	-	.	old_geneid "DLOC.155"; transcript_id "PAC:20193160"; gene_id "Thhalv10027420m.g"; ref_old_geneid "Thhalv10027420m.g";
scaffold_1	StringTie	exon	295031	295366	1000	-	.	old_geneid "DLOC.155"; transcript_id "PAC:20193160"; exon_number "1"; gene_id "Thhalv10027420m.g"; ref_old_geneid "Thhalv10027420m.g";
scaffold_1	StringTie	exon	295453	295725	1000	-	.	old_geneid "DLOC.155"; transcript_id "PAC:20193160"; exon_number "2"; gene_id "Thhalv10027420m.g"; ref_old_geneid "Thhalv10027420m.g";
scaffold_1	StringTie	exon	295918	296079	1000	-	.	old_geneid "DLOC.155"; transcript_id "PAC:20193160"; exon_number "3"; gene_id "Thhalv10027420m.g"; ref_old_geneid "Thhalv10027420m.g";
scaffold_1	StringTie	exon	296181	296480	1000	-	.	old_geneid "DLOC.155"; transcript_id "PAC:20193160"; exon_number "4"; gene_id "Thhalv10027420m.g"; ref_old_geneid "Thhalv10027420m.g";
scaffold_1	StringTie	exon	297623	297937	1000	-	.	old_geneid "DLOC.155"; transcript_id "PAC:20193160"; exon_number "5"; gene_id "Thhalv10027420m.g"; ref_old_geneid "Thhalv10027420m.g";
scaffold_1	StringTie	transcript	298590	301021	1000	-	.	old_geneid "DLOC.156"; transcript_id "PAC:20194943"; gene_id "Thhalv10025010m.g"; ref_old_geneid "Thhalv10025010m.g";
scaffold_1	StringTie	exon	298590	298941	1000	-	.	old_geneid "DLOC.156"; transcript_id "PAC:20194943"; exon_number "1"; gene_id "Thhalv10025010m.g"; ref_old_geneid "Thhalv10025010m.g";
scaffold_1	StringTie	exon	299076	299351	1000	-	.	old_geneid "DLOC.156"; transcript_id "PAC:20194943"; exon_number "2"; gene_id "Thhalv10025010m.g"; ref_old_geneid "Thhalv10025010m.g";
scaffold_1	StringTie	exon	299560	299721	1000	-	.	old_geneid "DLOC.156"; transcript_id "PAC:20194943"; exon_number "3"; gene_id "Thhalv10025010m.g"; ref_old_geneid "Thhalv10025010m.g";
scaffold_1	StringTie	exon	299851	300150	1000	-	.	old_geneid "DLOC.156"; transcript_id "PAC:20194943"; exon_number "4"; gene_id "Thhalv10025010m.g"; ref_old_geneid "Thhalv10025010m.g";
scaffold_1	StringTie	exon	300611	301021	1000	-	.	old_geneid "DLOC.156"; transcript_id "PAC:20194943"; exon_number "5"; gene_id "Thhalv10025010m.g"; ref_old_geneid "Thhalv10025010m.g";
scaffold_1	StringTie	transcript	304082	307320	1000	-	.	old_geneid "DLOC.157"; transcript_id "PAC:20195524"; gene_id "Thhalv10027409m.g"; ref_old_geneid "Thhalv10027409m.g";
scaffold_1	StringTie	exon	304082	304414	1000	-	.	old_geneid "DLOC.157"; transcript_id "PAC:20195524"; exon_number "1"; gene_id "Thhalv10027409m.g"; ref_old_geneid "Thhalv10027409m.g";
scaffold_1	StringTie	exon	304894	305169	1000	-	.	old_geneid "DLOC.157"; transcript_id "PAC:20195524"; exon_number "2"; gene_id "Thhalv10027409m.g"; ref_old_geneid "Thhalv10027409m.g";
scaffold_1	StringTie	exon	305417	305578	1000	-	.	old_geneid "DLOC.157"; transcript_id "PAC:20195524"; exon_number "3"; gene_id "Thhalv10027409m.g"; ref_old_geneid "Thhalv10027409m.g";
scaffold_1	StringTie	exon	305709	306008	1000	-	.	old_geneid "DLOC.157"; transcript_id "PAC:20195524"; exon_number "4"; gene_id "Thhalv10027409m.g"; ref_old_geneid "Thhalv10027409m.g";
scaffold_1	StringTie	exon	306883	307320	1000	-	.	old_geneid "DLOC.157"; transcript_id "PAC:20195524"; exon_number "5"; gene_id "Thhalv10027409m.g"; ref_old_geneid "Thhalv10027409m.g";
scaffold_1	StringTie	transcript	311332	313142	1000	-	.	old_geneid "DLOC.158"; transcript_id "PAC:20193409"; gene_id "Thhalv10027317m.g"; ref_old_geneid "Thhalv10027317m.g";
scaffold_1	StringTie	exon	311332	311958	1000	-	.	old_geneid "DLOC.158"; transcript_id "PAC:20193409"; exon_number "1"; gene_id "Thhalv10027317m.g"; ref_old_geneid "Thhalv10027317m.g";
scaffold_1	StringTie	exon	312030	312665	1000	-	.	old_geneid "DLOC.158"; transcript_id "PAC:20193409"; exon_number "2"; gene_id "Thhalv10027317m.g"; ref_old_geneid "Thhalv10027317m.g";
scaffold_1	StringTie	exon	312939	313142	1000	-	.	old_geneid "DLOC.158"; transcript_id "PAC:20193409"; exon_number "3"; gene_id "Thhalv10027317m.g"; ref_old_geneid "Thhalv10027317m.g";
scaffold_1	StringTie	transcript	314475	317060	1000	+	.	old_geneid "DLOC.159"; transcript_id "PAC:20195303"; gene_id "Thhalv10025489m.g"; ref_old_geneid "Thhalv10025489m.g";
scaffold_1	StringTie	exon	314475	314663	1000	+	.	old_geneid "DLOC.159"; transcript_id "PAC:20195303"; exon_number "1"; gene_id "Thhalv10025489m.g"; ref_old_geneid "Thhalv10025489m.g";
scaffold_1	StringTie	exon	315101	315223	1000	+	.	old_geneid "DLOC.159"; transcript_id "PAC:20195303"; exon_number "2"; gene_id "Thhalv10025489m.g"; ref_old_geneid "Thhalv10025489m.g";
scaffold_1	StringTie	exon	315305	315374	1000	+	.	old_geneid "DLOC.159"; transcript_id "PAC:20195303"; exon_number "3"; gene_id "Thhalv10025489m.g"; ref_old_geneid "Thhalv10025489m.g";
scaffold_1	StringTie	exon	315467	315618	1000	+	.	old_geneid "DLOC.159"; transcript_id "PAC:20195303"; exon_number "4"; gene_id "Thhalv10025489m.g"; ref_old_geneid "Thhalv10025489m.g";
scaffold_1	StringTie	exon	315705	315806	1000	+	.	old_geneid "DLOC.159"; transcript_id "PAC:20195303"; exon_number "5"; gene_id "Thhalv10025489m.g"; ref_old_geneid "Thhalv10025489m.g";
scaffold_1	StringTie	exon	315892	316092	1000	+	.	old_geneid "DLOC.159"; transcript_id "PAC:20195303"; exon_number "6"; gene_id "Thhalv10025489m.g"; ref_old_geneid "Thhalv10025489m.g";
scaffold_1	StringTie	exon	316188	316250	1000	+	.	old_geneid "DLOC.159"; transcript_id "PAC:20195303"; exon_number "7"; gene_id "Thhalv10025489m.g"; ref_old_geneid "Thhalv10025489m.g";
scaffold_1	StringTie	exon	316322	316483	1000	+	.	old_geneid "DLOC.159"; transcript_id "PAC:20195303"; exon_number "8"; gene_id "Thhalv10025489m.g"; ref_old_geneid "Thhalv10025489m.g";
scaffold_1	StringTie	exon	316567	316641	1000	+	.	old_geneid "DLOC.159"; transcript_id "PAC:20195303"; exon_number "9"; gene_id "Thhalv10025489m.g"; ref_old_geneid "Thhalv10025489m.g";
scaffold_1	StringTie	exon	316741	317060	1000	+	.	old_geneid "DLOC.159"; transcript_id "PAC:20195303"; exon_number "10"; gene_id "Thhalv10025489m.g"; ref_old_geneid "Thhalv10025489m.g";
scaffold_1	StringTie	transcript	318811	322250	1000	+	.	old_geneid "DLOC.160"; transcript_id "PAC:20195552"; gene_id "Thhalv10024859m.g"; ref_old_geneid "Thhalv10024859m.g";
scaffold_1	StringTie	exon	318811	319298	1000	+	.	old_geneid "DLOC.160"; transcript_id "PAC:20195552"; exon_number "1"; gene_id "Thhalv10024859m.g"; ref_old_geneid "Thhalv10024859m.g";
scaffold_1	StringTie	exon	319862	319956	1000	+	.	old_geneid "DLOC.160"; transcript_id "PAC:20195552"; exon_number "2"; gene_id "Thhalv10024859m.g"; ref_old_geneid "Thhalv10024859m.g";
scaffold_1	StringTie	exon	320062	320170	1000	+	.	old_geneid "DLOC.160"; transcript_id "PAC:20195552"; exon_number "3"; gene_id "Thhalv10024859m.g"; ref_old_geneid "Thhalv10024859m.g";
scaffold_1	StringTie	exon	320255	320310	1000	+	.	old_geneid "DLOC.160"; transcript_id "PAC:20195552"; exon_number "4"; gene_id "Thhalv10024859m.g"; ref_old_geneid "Thhalv10024859m.g";
scaffold_1	StringTie	exon	320399	320454	1000	+	.	old_geneid "DLOC.160"; transcript_id "PAC:20195552"; exon_number "5"; gene_id "Thhalv10024859m.g"; ref_old_geneid "Thhalv10024859m.g";
scaffold_1	StringTie	exon	320561	320699	1000	+	.	old_geneid "DLOC.160"; transcript_id "PAC:20195552"; exon_number "6"; gene_id "Thhalv10024859m.g"; ref_old_geneid "Thhalv10024859m.g";
scaffold_1	StringTie	exon	320774	320980	1000	+	.	old_geneid "DLOC.160"; transcript_id "PAC:20195552"; exon_number "7"; gene_id "Thhalv10024859m.g"; ref_old_geneid "Thhalv10024859m.g";
scaffold_1	StringTie	exon	321062	321301	1000	+	.	old_geneid "DLOC.160"; transcript_id "PAC:20195552"; exon_number "8"; gene_id "Thhalv10024859m.g"; ref_old_geneid "Thhalv10024859m.g";
scaffold_1	StringTie	exon	321390	321467	1000	+	.	old_geneid "DLOC.160"; transcript_id "PAC:20195552"; exon_number "9"; gene_id "Thhalv10024859m.g"; ref_old_geneid "Thhalv10024859m.g";
scaffold_1	StringTie	exon	321588	321659	1000	+	.	old_geneid "DLOC.160"; transcript_id "PAC:20195552"; exon_number "10"; gene_id "Thhalv10024859m.g"; ref_old_geneid "Thhalv10024859m.g";
scaffold_1	StringTie	exon	321777	321839	1000	+	.	old_geneid "DLOC.160"; transcript_id "PAC:20195552"; exon_number "11"; gene_id "Thhalv10024859m.g"; ref_old_geneid "Thhalv10024859m.g";
scaffold_1	StringTie	exon	321942	322250	1000	+	.	old_geneid "DLOC.160"; transcript_id "PAC:20195552"; exon_number "12"; gene_id "Thhalv10024859m.g"; ref_old_geneid "Thhalv10024859m.g";
scaffold_1	StringTie	transcript	318811	322250	1000	+	.	old_geneid "DLOC.160"; transcript_id "PAC:20195553"; gene_id "Thhalv10024859m.g"; ref_old_geneid "Thhalv10024859m.g";
scaffold_1	StringTie	exon	318811	319298	1000	+	.	old_geneid "DLOC.160"; transcript_id "PAC:20195553"; exon_number "1"; gene_id "Thhalv10024859m.g"; ref_old_geneid "Thhalv10024859m.g";
scaffold_1	StringTie	exon	319862	319956	1000	+	.	old_geneid "DLOC.160"; transcript_id "PAC:20195553"; exon_number "2"; gene_id "Thhalv10024859m.g"; ref_old_geneid "Thhalv10024859m.g";
scaffold_1	StringTie	exon	320062	320170	1000	+	.	old_geneid "DLOC.160"; transcript_id "PAC:20195553"; exon_number "3"; gene_id "Thhalv10024859m.g"; ref_old_geneid "Thhalv10024859m.g";
scaffold_1	StringTie	exon	320255	320310	1000	+	.	old_geneid "DLOC.160"; transcript_id "PAC:20195553"; exon_number "4"; gene_id "Thhalv10024859m.g"; ref_old_geneid "Thhalv10024859m.g";
scaffold_1	StringTie	exon	320399	320454	1000	+	.	old_geneid "DLOC.160"; transcript_id "PAC:20195553"; exon_number "5"; gene_id "Thhalv10024859m.g"; ref_old_geneid "Thhalv10024859m.g";
scaffold_1	StringTie	exon	320561	320699	1000	+	.	old_geneid "DLOC.160"; transcript_id "PAC:20195553"; exon_number "6"; gene_id "Thhalv10024859m.g"; ref_old_geneid "Thhalv10024859m.g";
scaffold_1	StringTie	exon	320774	320980	1000	+	.	old_geneid "DLOC.160"; transcript_id "PAC:20195553"; exon_number "7"; gene_id "Thhalv10024859m.g"; ref_old_geneid "Thhalv10024859m.g";
scaffold_1	StringTie	exon	321062	321301	1000	+	.	old_geneid "DLOC.160"; transcript_id "PAC:20195553"; exon_number "8"; gene_id "Thhalv10024859m.g"; ref_old_geneid "Thhalv10024859m.g";
scaffold_1	StringTie	exon	321390	321659	1000	+	.	old_geneid "DLOC.160"; transcript_id "PAC:20195553"; exon_number "9"; gene_id "Thhalv10024859m.g"; ref_old_geneid "Thhalv10024859m.g";
scaffold_1	StringTie	exon	321777	321839	1000	+	.	old_geneid "DLOC.160"; transcript_id "PAC:20195553"; exon_number "10"; gene_id "Thhalv10024859m.g"; ref_old_geneid "Thhalv10024859m.g";
scaffold_1	StringTie	exon	321942	322250	1000	+	.	old_geneid "DLOC.160"; transcript_id "PAC:20195553"; exon_number "11"; gene_id "Thhalv10024859m.g"; ref_old_geneid "Thhalv10024859m.g";
scaffold_1	StringTie	transcript	322282	323515	1000	-	.	old_geneid "DLOC.161"; transcript_id "PAC:20193459"; gene_id "Thhalv10025960m.g"; ref_old_geneid "Thhalv10025960m.g";
scaffold_1	StringTie	exon	322282	322528	1000	-	.	old_geneid "DLOC.161"; transcript_id "PAC:20193459"; exon_number "1"; gene_id "Thhalv10025960m.g"; ref_old_geneid "Thhalv10025960m.g";
scaffold_1	StringTie	exon	322651	322857	1000	-	.	old_geneid "DLOC.161"; transcript_id "PAC:20193459"; exon_number "2"; gene_id "Thhalv10025960m.g"; ref_old_geneid "Thhalv10025960m.g";
scaffold_1	StringTie	exon	322962	323515	1000	-	.	old_geneid "DLOC.161"; transcript_id "PAC:20193459"; exon_number "3"; gene_id "Thhalv10025960m.g"; ref_old_geneid "Thhalv10025960m.g";
scaffold_1	StringTie	transcript	326378	334019	1000	+	.	old_geneid "DLOC.162"; transcript_id "PAC:20195934"; gene_id "Thhalv10024289m.g"; ref_old_geneid "Thhalv10024289m.g";
scaffold_1	StringTie	exon	326378	327062	1000	+	.	old_geneid "DLOC.162"; transcript_id "PAC:20195934"; exon_number "1"; gene_id "Thhalv10024289m.g"; ref_old_geneid "Thhalv10024289m.g";
scaffold_1	StringTie	exon	327192	327289	1000	+	.	old_geneid "DLOC.162"; transcript_id "PAC:20195934"; exon_number "2"; gene_id "Thhalv10024289m.g"; ref_old_geneid "Thhalv10024289m.g";
scaffold_1	StringTie	exon	327394	327483	1000	+	.	old_geneid "DLOC.162"; transcript_id "PAC:20195934"; exon_number "3"; gene_id "Thhalv10024289m.g"; ref_old_geneid "Thhalv10024289m.g";
scaffold_1	StringTie	exon	327609	327661	1000	+	.	old_geneid "DLOC.162"; transcript_id "PAC:20195934"; exon_number "4"; gene_id "Thhalv10024289m.g"; ref_old_geneid "Thhalv10024289m.g";
scaffold_1	StringTie	exon	327955	328020	1000	+	.	old_geneid "DLOC.162"; transcript_id "PAC:20195934"; exon_number "5"; gene_id "Thhalv10024289m.g"; ref_old_geneid "Thhalv10024289m.g";
scaffold_1	StringTie	exon	328097	328150	1000	+	.	old_geneid "DLOC.162"; transcript_id "PAC:20195934"; exon_number "6"; gene_id "Thhalv10024289m.g"; ref_old_geneid "Thhalv10024289m.g";
scaffold_1	StringTie	exon	328372	328431	1000	+	.	old_geneid "DLOC.162"; transcript_id "PAC:20195934"; exon_number "7"; gene_id "Thhalv10024289m.g"; ref_old_geneid "Thhalv10024289m.g";
scaffold_1	StringTie	exon	328644	328722	1000	+	.	old_geneid "DLOC.162"; transcript_id "PAC:20195934"; exon_number "8"; gene_id "Thhalv10024289m.g"; ref_old_geneid "Thhalv10024289m.g";
scaffold_1	StringTie	exon	328817	328884	1000	+	.	old_geneid "DLOC.162"; transcript_id "PAC:20195934"; exon_number "9"; gene_id "Thhalv10024289m.g"; ref_old_geneid "Thhalv10024289m.g";
scaffold_1	StringTie	exon	329042	329098	1000	+	.	old_geneid "DLOC.162"; transcript_id "PAC:20195934"; exon_number "10"; gene_id "Thhalv10024289m.g"; ref_old_geneid "Thhalv10024289m.g";
scaffold_1	StringTie	exon	329175	329279	1000	+	.	old_geneid "DLOC.162"; transcript_id "PAC:20195934"; exon_number "11"; gene_id "Thhalv10024289m.g"; ref_old_geneid "Thhalv10024289m.g";
scaffold_1	StringTie	exon	329666	329770	1000	+	.	old_geneid "DLOC.162"; transcript_id "PAC:20195934"; exon_number "12"; gene_id "Thhalv10024289m.g"; ref_old_geneid "Thhalv10024289m.g";
scaffold_1	StringTie	exon	329952	330059	1000	+	.	old_geneid "DLOC.162"; transcript_id "PAC:20195934"; exon_number "13"; gene_id "Thhalv10024289m.g"; ref_old_geneid "Thhalv10024289m.g";
scaffold_1	StringTie	exon	330161	330292	1000	+	.	old_geneid "DLOC.162"; transcript_id "PAC:20195934"; exon_number "14"; gene_id "Thhalv10024289m.g"; ref_old_geneid "Thhalv10024289m.g";
scaffold_1	StringTie	exon	330385	330567	1000	+	.	old_geneid "DLOC.162"; transcript_id "PAC:20195934"; exon_number "15"; gene_id "Thhalv10024289m.g"; ref_old_geneid "Thhalv10024289m.g";
scaffold_1	StringTie	exon	330864	331013	1000	+	.	old_geneid "DLOC.162"; transcript_id "PAC:20195934"; exon_number "16"; gene_id "Thhalv10024289m.g"; ref_old_geneid "Thhalv10024289m.g";
scaffold_1	StringTie	exon	331092	331229	1000	+	.	old_geneid "DLOC.162"; transcript_id "PAC:20195934"; exon_number "17"; gene_id "Thhalv10024289m.g"; ref_old_geneid "Thhalv10024289m.g";
scaffold_1	StringTie	exon	331383	331502	1000	+	.	old_geneid "DLOC.162"; transcript_id "PAC:20195934"; exon_number "18"; gene_id "Thhalv10024289m.g"; ref_old_geneid "Thhalv10024289m.g";
scaffold_1	StringTie	exon	331627	331677	1000	+	.	old_geneid "DLOC.162"; transcript_id "PAC:20195934"; exon_number "19"; gene_id "Thhalv10024289m.g"; ref_old_geneid "Thhalv10024289m.g";
scaffold_1	StringTie	exon	331804	331851	1000	+	.	old_geneid "DLOC.162"; transcript_id "PAC:20195934"; exon_number "20"; gene_id "Thhalv10024289m.g"; ref_old_geneid "Thhalv10024289m.g";
scaffold_1	StringTie	exon	332001	332150	1000	+	.	old_geneid "DLOC.162"; transcript_id "PAC:20195934"; exon_number "21"; gene_id "Thhalv10024289m.g"; ref_old_geneid "Thhalv10024289m.g";
scaffold_1	StringTie	exon	332312	333034	1000	+	.	old_geneid "DLOC.162"; transcript_id "PAC:20195934"; exon_number "22"; gene_id "Thhalv10024289m.g"; ref_old_geneid "Thhalv10024289m.g";
scaffold_1	StringTie	exon	333113	333242	1000	+	.	old_geneid "DLOC.162"; transcript_id "PAC:20195934"; exon_number "23"; gene_id "Thhalv10024289m.g"; ref_old_geneid "Thhalv10024289m.g";
scaffold_1	StringTie	exon	333358	333453	1000	+	.	old_geneid "DLOC.162"; transcript_id "PAC:20195934"; exon_number "24"; gene_id "Thhalv10024289m.g"; ref_old_geneid "Thhalv10024289m.g";
scaffold_1	StringTie	exon	333773	334019	1000	+	.	old_geneid "DLOC.162"; transcript_id "PAC:20195934"; exon_number "25"; gene_id "Thhalv10024289m.g"; ref_old_geneid "Thhalv10024289m.g";
scaffold_1	StringTie	transcript	334554	336009	1000	-	.	old_geneid "DLOC.163"; transcript_id "PAC:20195958"; gene_id "Thhalv10026133m.g"; ref_old_geneid "Thhalv10026133m.g";
scaffold_1	StringTie	exon	334554	335195	1000	-	.	old_geneid "DLOC.163"; transcript_id "PAC:20195958"; exon_number "1"; gene_id "Thhalv10026133m.g"; ref_old_geneid "Thhalv10026133m.g";
scaffold_1	StringTie	exon	335812	336009	1000	-	.	old_geneid "DLOC.163"; transcript_id "PAC:20195958"; exon_number "2"; gene_id "Thhalv10026133m.g"; ref_old_geneid "Thhalv10026133m.g";
scaffold_1	StringTie	transcript	340928	345720	1000	+	.	old_geneid "DLOC.164"; transcript_id "PAC:20196021"; gene_id "Thhalv10024240m.g"; ref_old_geneid "Thhalv10024240m.g";
scaffold_1	StringTie	exon	340928	341066	1000	+	.	old_geneid "DLOC.164"; transcript_id "PAC:20196021"; exon_number "1"; gene_id "Thhalv10024240m.g"; ref_old_geneid "Thhalv10024240m.g";
scaffold_1	StringTie	exon	341305	341540	1000	+	.	old_geneid "DLOC.164"; transcript_id "PAC:20196021"; exon_number "2"; gene_id "Thhalv10024240m.g"; ref_old_geneid "Thhalv10024240m.g";
scaffold_1	StringTie	exon	341853	342347	1000	+	.	old_geneid "DLOC.164"; transcript_id "PAC:20196021"; exon_number "3"; gene_id "Thhalv10024240m.g"; ref_old_geneid "Thhalv10024240m.g";
scaffold_1	StringTie	exon	342474	345720	1000	+	.	old_geneid "DLOC.164"; transcript_id "PAC:20196021"; exon_number "4"; gene_id "Thhalv10024240m.g"; ref_old_geneid "Thhalv10024240m.g";
scaffold_1	StringTie	transcript	346044	351722	1000	+	.	old_geneid "DLOC.165"; transcript_id "PAC:20195037"; gene_id "Thhalv10024425m.g"; ref_old_geneid "Thhalv10024425m.g";
scaffold_1	StringTie	exon	346044	346257	1000	+	.	old_geneid "DLOC.165"; transcript_id "PAC:20195037"; exon_number "1"; gene_id "Thhalv10024425m.g"; ref_old_geneid "Thhalv10024425m.g";
scaffold_1	StringTie	exon	346719	346763	1000	+	.	old_geneid "DLOC.165"; transcript_id "PAC:20195037"; exon_number "2"; gene_id "Thhalv10024425m.g"; ref_old_geneid "Thhalv10024425m.g";
scaffold_1	StringTie	exon	346886	347008	1000	+	.	old_geneid "DLOC.165"; transcript_id "PAC:20195037"; exon_number "3"; gene_id "Thhalv10024425m.g"; ref_old_geneid "Thhalv10024425m.g";
scaffold_1	StringTie	exon	347100	347207	1000	+	.	old_geneid "DLOC.165"; transcript_id "PAC:20195037"; exon_number "4"; gene_id "Thhalv10024425m.g"; ref_old_geneid "Thhalv10024425m.g";
scaffold_1	StringTie	exon	347416	347523	1000	+	.	old_geneid "DLOC.165"; transcript_id "PAC:20195037"; exon_number "5"; gene_id "Thhalv10024425m.g"; ref_old_geneid "Thhalv10024425m.g";
scaffold_1	StringTie	exon	347611	347784	1000	+	.	old_geneid "DLOC.165"; transcript_id "PAC:20195037"; exon_number "6"; gene_id "Thhalv10024425m.g"; ref_old_geneid "Thhalv10024425m.g";
scaffold_1	StringTie	exon	348058	348195	1000	+	.	old_geneid "DLOC.165"; transcript_id "PAC:20195037"; exon_number "7"; gene_id "Thhalv10024425m.g"; ref_old_geneid "Thhalv10024425m.g";
scaffold_1	StringTie	exon	348565	348672	1000	+	.	old_geneid "DLOC.165"; transcript_id "PAC:20195037"; exon_number "8"; gene_id "Thhalv10024425m.g"; ref_old_geneid "Thhalv10024425m.g";
scaffold_1	StringTie	exon	348764	348871	1000	+	.	old_geneid "DLOC.165"; transcript_id "PAC:20195037"; exon_number "9"; gene_id "Thhalv10024425m.g"; ref_old_geneid "Thhalv10024425m.g";
scaffold_1	StringTie	exon	348987	349135	1000	+	.	old_geneid "DLOC.165"; transcript_id "PAC:20195037"; exon_number "10"; gene_id "Thhalv10024425m.g"; ref_old_geneid "Thhalv10024425m.g";
scaffold_1	StringTie	exon	349261	349414	1000	+	.	old_geneid "DLOC.165"; transcript_id "PAC:20195037"; exon_number "11"; gene_id "Thhalv10024425m.g"; ref_old_geneid "Thhalv10024425m.g";
scaffold_1	StringTie	exon	349670	349830	1000	+	.	old_geneid "DLOC.165"; transcript_id "PAC:20195037"; exon_number "12"; gene_id "Thhalv10024425m.g"; ref_old_geneid "Thhalv10024425m.g";
scaffold_1	StringTie	exon	349947	350153	1000	+	.	old_geneid "DLOC.165"; transcript_id "PAC:20195037"; exon_number "13"; gene_id "Thhalv10024425m.g"; ref_old_geneid "Thhalv10024425m.g";
scaffold_1	StringTie	exon	350245	350428	1000	+	.	old_geneid "DLOC.165"; transcript_id "PAC:20195037"; exon_number "14"; gene_id "Thhalv10024425m.g"; ref_old_geneid "Thhalv10024425m.g";
scaffold_1	StringTie	exon	350524	350607	1000	+	.	old_geneid "DLOC.165"; transcript_id "PAC:20195037"; exon_number "15"; gene_id "Thhalv10024425m.g"; ref_old_geneid "Thhalv10024425m.g";
scaffold_1	StringTie	exon	350713	350906	1000	+	.	old_geneid "DLOC.165"; transcript_id "PAC:20195037"; exon_number "16"; gene_id "Thhalv10024425m.g"; ref_old_geneid "Thhalv10024425m.g";
scaffold_1	StringTie	exon	350985	351044	1000	+	.	old_geneid "DLOC.165"; transcript_id "PAC:20195037"; exon_number "17"; gene_id "Thhalv10024425m.g"; ref_old_geneid "Thhalv10024425m.g";
scaffold_1	StringTie	exon	351170	351722	1000	+	.	old_geneid "DLOC.165"; transcript_id "PAC:20195037"; exon_number "18"; gene_id "Thhalv10024425m.g"; ref_old_geneid "Thhalv10024425m.g";
scaffold_1	StringTie	transcript	352501	354328	1000	-	.	old_geneid "DLOC.166"; transcript_id "PAC:20195095"; gene_id "Thhalv10025494m.g"; ref_old_geneid "Thhalv10025494m.g";
scaffold_1	StringTie	exon	352501	353225	1000	-	.	old_geneid "DLOC.166"; transcript_id "PAC:20195095"; exon_number "1"; gene_id "Thhalv10025494m.g"; ref_old_geneid "Thhalv10025494m.g";
scaffold_1	StringTie	exon	353489	353608	1000	-	.	old_geneid "DLOC.166"; transcript_id "PAC:20195095"; exon_number "2"; gene_id "Thhalv10025494m.g"; ref_old_geneid "Thhalv10025494m.g";
scaffold_1	StringTie	exon	353781	354328	1000	-	.	old_geneid "DLOC.166"; transcript_id "PAC:20195095"; exon_number "3"; gene_id "Thhalv10025494m.g"; ref_old_geneid "Thhalv10025494m.g";
scaffold_1	StringTie	transcript	354903	357036	1000	-	.	old_geneid "DLOC.167"; transcript_id "PAC:20195335"; gene_id "Thhalv10026157m.g"; ref_old_geneid "Thhalv10026157m.g";
scaffold_1	StringTie	exon	354903	355174	1000	-	.	old_geneid "DLOC.167"; transcript_id "PAC:20195335"; exon_number "1"; gene_id "Thhalv10026157m.g"; ref_old_geneid "Thhalv10026157m.g";
scaffold_1	StringTie	exon	355434	355566	1000	-	.	old_geneid "DLOC.167"; transcript_id "PAC:20195335"; exon_number "2"; gene_id "Thhalv10026157m.g"; ref_old_geneid "Thhalv10026157m.g";
scaffold_1	StringTie	exon	356101	356169	1000	-	.	old_geneid "DLOC.167"; transcript_id "PAC:20195335"; exon_number "3"; gene_id "Thhalv10026157m.g"; ref_old_geneid "Thhalv10026157m.g";
scaffold_1	StringTie	exon	356455	356800	1000	-	.	old_geneid "DLOC.167"; transcript_id "PAC:20195335"; exon_number "4"; gene_id "Thhalv10026157m.g"; ref_old_geneid "Thhalv10026157m.g";
scaffold_1	StringTie	exon	356889	357036	1000	-	.	old_geneid "DLOC.167"; transcript_id "PAC:20195335"; exon_number "5"; gene_id "Thhalv10026157m.g"; ref_old_geneid "Thhalv10026157m.g";
scaffold_1	StringTie	transcript	354903	357036	1000	-	.	old_geneid "DLOC.167"; transcript_id "PAC:20195336"; gene_id "Thhalv10026157m.g"; ref_old_geneid "Thhalv10026157m.g";
scaffold_1	StringTie	exon	354903	355174	1000	-	.	old_geneid "DLOC.167"; transcript_id "PAC:20195336"; exon_number "1"; gene_id "Thhalv10026157m.g"; ref_old_geneid "Thhalv10026157m.g";
scaffold_1	StringTie	exon	355434	355546	1000	-	.	old_geneid "DLOC.167"; transcript_id "PAC:20195336"; exon_number "2"; gene_id "Thhalv10026157m.g"; ref_old_geneid "Thhalv10026157m.g";
scaffold_1	StringTie	exon	356101	356169	1000	-	.	old_geneid "DLOC.167"; transcript_id "PAC:20195336"; exon_number "3"; gene_id "Thhalv10026157m.g"; ref_old_geneid "Thhalv10026157m.g";
scaffold_1	StringTie	exon	356455	356800	1000	-	.	old_geneid "DLOC.167"; transcript_id "PAC:20195336"; exon_number "4"; gene_id "Thhalv10026157m.g"; ref_old_geneid "Thhalv10026157m.g";
scaffold_1	StringTie	exon	356889	357036	1000	-	.	old_geneid "DLOC.167"; transcript_id "PAC:20195336"; exon_number "5"; gene_id "Thhalv10026157m.g"; ref_old_geneid "Thhalv10026157m.g";
scaffold_1	StringTie	transcript	357838	358261	1000	-	.	old_geneid "DLOC.168"; transcript_id "PAC:20194207"; gene_id "Thhalv10027119m.g"; ref_old_geneid "Thhalv10027119m.g";
scaffold_1	StringTie	exon	357838	358096	1000	-	.	old_geneid "DLOC.168"; transcript_id "PAC:20194207"; exon_number "1"; gene_id "Thhalv10027119m.g"; ref_old_geneid "Thhalv10027119m.g";
scaffold_1	StringTie	exon	358197	358261	1000	-	.	old_geneid "DLOC.168"; transcript_id "PAC:20194207"; exon_number "2"; gene_id "Thhalv10027119m.g"; ref_old_geneid "Thhalv10027119m.g";
scaffold_1	StringTie	transcript	359384	362111	1000	-	.	old_geneid "DLOC.169"; transcript_id "PAC:20195127"; gene_id "Thhalv10024369m.g"; ref_old_geneid "Thhalv10024369m.g";
scaffold_1	StringTie	exon	359384	362111	1000	-	.	old_geneid "DLOC.169"; transcript_id "PAC:20195127"; exon_number "1"; gene_id "Thhalv10024369m.g"; ref_old_geneid "Thhalv10024369m.g";
scaffold_1	StringTie	transcript	362369	365136	1000	-	.	old_geneid "DLOC.170"; transcript_id "PAC:20193223"; gene_id "Thhalv10025644m.g"; ref_old_geneid "Thhalv10025644m.g";
scaffold_1	StringTie	exon	362369	362645	1000	-	.	old_geneid "DLOC.170"; transcript_id "PAC:20193223"; exon_number "1"; gene_id "Thhalv10025644m.g"; ref_old_geneid "Thhalv10025644m.g";
scaffold_1	StringTie	exon	362792	362903	1000	-	.	old_geneid "DLOC.170"; transcript_id "PAC:20193223"; exon_number "2"; gene_id "Thhalv10025644m.g"; ref_old_geneid "Thhalv10025644m.g";
scaffold_1	StringTie	exon	363022	363111	1000	-	.	old_geneid "DLOC.170"; transcript_id "PAC:20193223"; exon_number "3"; gene_id "Thhalv10025644m.g"; ref_old_geneid "Thhalv10025644m.g";
scaffold_1	StringTie	exon	363341	363407	1000	-	.	old_geneid "DLOC.170"; transcript_id "PAC:20193223"; exon_number "4"; gene_id "Thhalv10025644m.g"; ref_old_geneid "Thhalv10025644m.g";
scaffold_1	StringTie	exon	363578	363702	1000	-	.	old_geneid "DLOC.170"; transcript_id "PAC:20193223"; exon_number "5"; gene_id "Thhalv10025644m.g"; ref_old_geneid "Thhalv10025644m.g";
scaffold_1	StringTie	exon	363933	363982	1000	-	.	old_geneid "DLOC.170"; transcript_id "PAC:20193223"; exon_number "6"; gene_id "Thhalv10025644m.g"; ref_old_geneid "Thhalv10025644m.g";
scaffold_1	StringTie	exon	364071	364165	1000	-	.	old_geneid "DLOC.170"; transcript_id "PAC:20193223"; exon_number "7"; gene_id "Thhalv10025644m.g"; ref_old_geneid "Thhalv10025644m.g";
scaffold_1	StringTie	exon	364384	364462	1000	-	.	old_geneid "DLOC.170"; transcript_id "PAC:20193223"; exon_number "8"; gene_id "Thhalv10025644m.g"; ref_old_geneid "Thhalv10025644m.g";
scaffold_1	StringTie	exon	364755	365136	1000	-	.	old_geneid "DLOC.170"; transcript_id "PAC:20193223"; exon_number "9"; gene_id "Thhalv10025644m.g"; ref_old_geneid "Thhalv10025644m.g";
scaffold_1	StringTie	transcript	365369	366132	1000	-	.	old_geneid "DLOC.171"; transcript_id "PAC:20196044"; gene_id "Thhalv10026916m.g"; ref_old_geneid "Thhalv10026916m.g";
scaffold_1	StringTie	exon	365369	365548	1000	-	.	old_geneid "DLOC.171"; transcript_id "PAC:20196044"; exon_number "1"; gene_id "Thhalv10026916m.g"; ref_old_geneid "Thhalv10026916m.g";
scaffold_1	StringTie	exon	365854	366132	1000	-	.	old_geneid "DLOC.171"; transcript_id "PAC:20196044"; exon_number "2"; gene_id "Thhalv10026916m.g"; ref_old_geneid "Thhalv10026916m.g";
scaffold_1	StringTie	transcript	366533	369395	1000	-	.	old_geneid "DLOC.172"; transcript_id "PAC:20192877"; gene_id "Thhalv10025282m.g"; ref_old_geneid "Thhalv10025282m.g";
scaffold_1	StringTie	exon	366533	366877	1000	-	.	old_geneid "DLOC.172"; transcript_id "PAC:20192877"; exon_number "1"; gene_id "Thhalv10025282m.g"; ref_old_geneid "Thhalv10025282m.g";
scaffold_1	StringTie	exon	366971	367922	1000	-	.	old_geneid "DLOC.172"; transcript_id "PAC:20192877"; exon_number "2"; gene_id "Thhalv10025282m.g"; ref_old_geneid "Thhalv10025282m.g";
scaffold_1	StringTie	exon	368023	368069	1000	-	.	old_geneid "DLOC.172"; transcript_id "PAC:20192877"; exon_number "3"; gene_id "Thhalv10025282m.g"; ref_old_geneid "Thhalv10025282m.g";
scaffold_1	StringTie	exon	368316	368704	1000	-	.	old_geneid "DLOC.172"; transcript_id "PAC:20192877"; exon_number "4"; gene_id "Thhalv10025282m.g"; ref_old_geneid "Thhalv10025282m.g";
scaffold_1	StringTie	exon	369304	369395	1000	-	.	old_geneid "DLOC.172"; transcript_id "PAC:20192877"; exon_number "5"; gene_id "Thhalv10025282m.g"; ref_old_geneid "Thhalv10025282m.g";
scaffold_1	StringTie	transcript	366533	369395	1000	-	.	old_geneid "DLOC.172"; transcript_id "PAC:20192878"; gene_id "Thhalv10025282m.g"; ref_old_geneid "Thhalv10025282m.g";
scaffold_1	StringTie	exon	366533	366877	1000	-	.	old_geneid "DLOC.172"; transcript_id "PAC:20192878"; exon_number "1"; gene_id "Thhalv10025282m.g"; ref_old_geneid "Thhalv10025282m.g";
scaffold_1	StringTie	exon	366971	367922	1000	-	.	old_geneid "DLOC.172"; transcript_id "PAC:20192878"; exon_number "2"; gene_id "Thhalv10025282m.g"; ref_old_geneid "Thhalv10025282m.g";
scaffold_1	StringTie	exon	368023	368069	1000	-	.	old_geneid "DLOC.172"; transcript_id "PAC:20192878"; exon_number "3"; gene_id "Thhalv10025282m.g"; ref_old_geneid "Thhalv10025282m.g";
scaffold_1	StringTie	exon	368316	368704	1000	-	.	old_geneid "DLOC.172"; transcript_id "PAC:20192878"; exon_number "4"; gene_id "Thhalv10025282m.g"; ref_old_geneid "Thhalv10025282m.g";
scaffold_1	StringTie	exon	368826	369046	1000	-	.	old_geneid "DLOC.172"; transcript_id "PAC:20192878"; exon_number "5"; gene_id "Thhalv10025282m.g"; ref_old_geneid "Thhalv10025282m.g";
scaffold_1	StringTie	exon	369304	369395	1000	-	.	old_geneid "DLOC.172"; transcript_id "PAC:20192878"; exon_number "6"; gene_id "Thhalv10025282m.g"; ref_old_geneid "Thhalv10025282m.g";
scaffold_1	StringTie	transcript	369943	372632	1000	-	.	old_geneid "DLOC.173"; transcript_id "PAC:20195360"; gene_id "Thhalv10025633m.g"; ref_old_geneid "Thhalv10025633m.g";
scaffold_1	StringTie	exon	369943	370323	1000	-	.	old_geneid "DLOC.173"; transcript_id "PAC:20195360"; exon_number "1"; gene_id "Thhalv10025633m.g"; ref_old_geneid "Thhalv10025633m.g";
scaffold_1	StringTie	exon	370407	370487	1000	-	.	old_geneid "DLOC.173"; transcript_id "PAC:20195360"; exon_number "2"; gene_id "Thhalv10025633m.g"; ref_old_geneid "Thhalv10025633m.g";
scaffold_1	StringTie	exon	370589	370761	1000	-	.	old_geneid "DLOC.173"; transcript_id "PAC:20195360"; exon_number "3"; gene_id "Thhalv10025633m.g"; ref_old_geneid "Thhalv10025633m.g";
scaffold_1	StringTie	exon	370845	371003	1000	-	.	old_geneid "DLOC.173"; transcript_id "PAC:20195360"; exon_number "4"; gene_id "Thhalv10025633m.g"; ref_old_geneid "Thhalv10025633m.g";
scaffold_1	StringTie	exon	371110	371239	1000	-	.	old_geneid "DLOC.173"; transcript_id "PAC:20195360"; exon_number "5"; gene_id "Thhalv10025633m.g"; ref_old_geneid "Thhalv10025633m.g";
scaffold_1	StringTie	exon	371305	371470	1000	-	.	old_geneid "DLOC.173"; transcript_id "PAC:20195360"; exon_number "6"; gene_id "Thhalv10025633m.g"; ref_old_geneid "Thhalv10025633m.g";
scaffold_1	StringTie	exon	371676	371758	1000	-	.	old_geneid "DLOC.173"; transcript_id "PAC:20195360"; exon_number "7"; gene_id "Thhalv10025633m.g"; ref_old_geneid "Thhalv10025633m.g";
scaffold_1	StringTie	exon	371922	371981	1000	-	.	old_geneid "DLOC.173"; transcript_id "PAC:20195360"; exon_number "8"; gene_id "Thhalv10025633m.g"; ref_old_geneid "Thhalv10025633m.g";
scaffold_1	StringTie	exon	372216	372312	1000	-	.	old_geneid "DLOC.173"; transcript_id "PAC:20195360"; exon_number "9"; gene_id "Thhalv10025633m.g"; ref_old_geneid "Thhalv10025633m.g";
scaffold_1	StringTie	exon	372508	372632	1000	-	.	old_geneid "DLOC.173"; transcript_id "PAC:20195360"; exon_number "10"; gene_id "Thhalv10025633m.g"; ref_old_geneid "Thhalv10025633m.g";
scaffold_1	StringTie	transcript	369943	372632	1000	-	.	old_geneid "DLOC.173"; transcript_id "PAC:20195361"; gene_id "Thhalv10025633m.g"; ref_old_geneid "Thhalv10025633m.g";
scaffold_1	StringTie	exon	369943	370323	1000	-	.	old_geneid "DLOC.173"; transcript_id "PAC:20195361"; exon_number "1"; gene_id "Thhalv10025633m.g"; ref_old_geneid "Thhalv10025633m.g";
scaffold_1	StringTie	exon	370407	370487	1000	-	.	old_geneid "DLOC.173"; transcript_id "PAC:20195361"; exon_number "2"; gene_id "Thhalv10025633m.g"; ref_old_geneid "Thhalv10025633m.g";
scaffold_1	StringTie	exon	370589	370761	1000	-	.	old_geneid "DLOC.173"; transcript_id "PAC:20195361"; exon_number "3"; gene_id "Thhalv10025633m.g"; ref_old_geneid "Thhalv10025633m.g";
scaffold_1	StringTie	exon	370845	371003	1000	-	.	old_geneid "DLOC.173"; transcript_id "PAC:20195361"; exon_number "4"; gene_id "Thhalv10025633m.g"; ref_old_geneid "Thhalv10025633m.g";
scaffold_1	StringTie	exon	371110	371239	1000	-	.	old_geneid "DLOC.173"; transcript_id "PAC:20195361"; exon_number "5"; gene_id "Thhalv10025633m.g"; ref_old_geneid "Thhalv10025633m.g";
scaffold_1	StringTie	exon	371305	371470	1000	-	.	old_geneid "DLOC.173"; transcript_id "PAC:20195361"; exon_number "6"; gene_id "Thhalv10025633m.g"; ref_old_geneid "Thhalv10025633m.g";
scaffold_1	StringTie	exon	371676	371758	1000	-	.	old_geneid "DLOC.173"; transcript_id "PAC:20195361"; exon_number "7"; gene_id "Thhalv10025633m.g"; ref_old_geneid "Thhalv10025633m.g";
scaffold_1	StringTie	exon	371922	371981	1000	-	.	old_geneid "DLOC.173"; transcript_id "PAC:20195361"; exon_number "8"; gene_id "Thhalv10025633m.g"; ref_old_geneid "Thhalv10025633m.g";
scaffold_1	StringTie	exon	372216	372409	1000	-	.	old_geneid "DLOC.173"; transcript_id "PAC:20195361"; exon_number "9"; gene_id "Thhalv10025633m.g"; ref_old_geneid "Thhalv10025633m.g";
scaffold_1	StringTie	exon	372508	372632	1000	-	.	old_geneid "DLOC.173"; transcript_id "PAC:20195361"; exon_number "10"; gene_id "Thhalv10025633m.g"; ref_old_geneid "Thhalv10025633m.g";
scaffold_1	StringTie	transcript	372975	376440	1000	+	.	old_geneid "DLOC.174"; transcript_id "PAC:20193771"; gene_id "Thhalv10024751m.g"; ref_old_geneid "Thhalv10024751m.g";
scaffold_1	StringTie	exon	372975	372989	1000	+	.	old_geneid "DLOC.174"; transcript_id "PAC:20193771"; exon_number "1"; gene_id "Thhalv10024751m.g"; ref_old_geneid "Thhalv10024751m.g";
scaffold_1	StringTie	exon	373331	373450	1000	+	.	old_geneid "DLOC.174"; transcript_id "PAC:20193771"; exon_number "2"; gene_id "Thhalv10024751m.g"; ref_old_geneid "Thhalv10024751m.g";
scaffold_1	StringTie	exon	373543	373710	1000	+	.	old_geneid "DLOC.174"; transcript_id "PAC:20193771"; exon_number "3"; gene_id "Thhalv10024751m.g"; ref_old_geneid "Thhalv10024751m.g";
scaffold_1	StringTie	exon	373801	373877	1000	+	.	old_geneid "DLOC.174"; transcript_id "PAC:20193771"; exon_number "4"; gene_id "Thhalv10024751m.g"; ref_old_geneid "Thhalv10024751m.g";
scaffold_1	StringTie	exon	373967	374176	1000	+	.	old_geneid "DLOC.174"; transcript_id "PAC:20193771"; exon_number "5"; gene_id "Thhalv10024751m.g"; ref_old_geneid "Thhalv10024751m.g";
scaffold_1	StringTie	exon	374266	374335	1000	+	.	old_geneid "DLOC.174"; transcript_id "PAC:20193771"; exon_number "6"; gene_id "Thhalv10024751m.g"; ref_old_geneid "Thhalv10024751m.g";
scaffold_1	StringTie	exon	374422	374627	1000	+	.	old_geneid "DLOC.174"; transcript_id "PAC:20193771"; exon_number "7"; gene_id "Thhalv10024751m.g"; ref_old_geneid "Thhalv10024751m.g";
scaffold_1	StringTie	exon	374730	374991	1000	+	.	old_geneid "DLOC.174"; transcript_id "PAC:20193771"; exon_number "8"; gene_id "Thhalv10024751m.g"; ref_old_geneid "Thhalv10024751m.g";
scaffold_1	StringTie	exon	375078	375172	1000	+	.	old_geneid "DLOC.174"; transcript_id "PAC:20193771"; exon_number "9"; gene_id "Thhalv10024751m.g"; ref_old_geneid "Thhalv10024751m.g";
scaffold_1	StringTie	exon	375273	375319	1000	+	.	old_geneid "DLOC.174"; transcript_id "PAC:20193771"; exon_number "10"; gene_id "Thhalv10024751m.g"; ref_old_geneid "Thhalv10024751m.g";
scaffold_1	StringTie	exon	375419	375608	1000	+	.	old_geneid "DLOC.174"; transcript_id "PAC:20193771"; exon_number "11"; gene_id "Thhalv10024751m.g"; ref_old_geneid "Thhalv10024751m.g";
scaffold_1	StringTie	exon	375747	375890	1000	+	.	old_geneid "DLOC.174"; transcript_id "PAC:20193771"; exon_number "12"; gene_id "Thhalv10024751m.g"; ref_old_geneid "Thhalv10024751m.g";
scaffold_1	StringTie	exon	375982	376121	1000	+	.	old_geneid "DLOC.174"; transcript_id "PAC:20193771"; exon_number "13"; gene_id "Thhalv10024751m.g"; ref_old_geneid "Thhalv10024751m.g";
scaffold_1	StringTie	exon	376237	376440	1000	+	.	old_geneid "DLOC.174"; transcript_id "PAC:20193771"; exon_number "14"; gene_id "Thhalv10024751m.g"; ref_old_geneid "Thhalv10024751m.g";
scaffold_1	StringTie	transcript	373233	376440	1000	+	.	old_geneid "DLOC.174"; transcript_id "PAC:20193770"; gene_id "Thhalv10024751m.g"; ref_old_geneid "Thhalv10024751m.g";
scaffold_1	StringTie	exon	373233	373450	1000	+	.	old_geneid "DLOC.174"; transcript_id "PAC:20193770"; exon_number "1"; gene_id "Thhalv10024751m.g"; ref_old_geneid "Thhalv10024751m.g";
scaffold_1	StringTie	exon	373543	373710	1000	+	.	old_geneid "DLOC.174"; transcript_id "PAC:20193770"; exon_number "2"; gene_id "Thhalv10024751m.g"; ref_old_geneid "Thhalv10024751m.g";
scaffold_1	StringTie	exon	373801	373877	1000	+	.	old_geneid "DLOC.174"; transcript_id "PAC:20193770"; exon_number "3"; gene_id "Thhalv10024751m.g"; ref_old_geneid "Thhalv10024751m.g";
scaffold_1	StringTie	exon	373967	374140	1000	+	.	old_geneid "DLOC.174"; transcript_id "PAC:20193770"; exon_number "4"; gene_id "Thhalv10024751m.g"; ref_old_geneid "Thhalv10024751m.g";
scaffold_1	StringTie	exon	374266	374335	1000	+	.	old_geneid "DLOC.174"; transcript_id "PAC:20193770"; exon_number "5"; gene_id "Thhalv10024751m.g"; ref_old_geneid "Thhalv10024751m.g";
scaffold_1	StringTie	exon	374422	374627	1000	+	.	old_geneid "DLOC.174"; transcript_id "PAC:20193770"; exon_number "6"; gene_id "Thhalv10024751m.g"; ref_old_geneid "Thhalv10024751m.g";
scaffold_1	StringTie	exon	374730	374991	1000	+	.	old_geneid "DLOC.174"; transcript_id "PAC:20193770"; exon_number "7"; gene_id "Thhalv10024751m.g"; ref_old_geneid "Thhalv10024751m.g";
scaffold_1	StringTie	exon	375078	375172	1000	+	.	old_geneid "DLOC.174"; transcript_id "PAC:20193770"; exon_number "8"; gene_id "Thhalv10024751m.g"; ref_old_geneid "Thhalv10024751m.g";
scaffold_1	StringTie	exon	375273	375319	1000	+	.	old_geneid "DLOC.174"; transcript_id "PAC:20193770"; exon_number "9"; gene_id "Thhalv10024751m.g"; ref_old_geneid "Thhalv10024751m.g";
scaffold_1	StringTie	exon	375419	375608	1000	+	.	old_geneid "DLOC.174"; transcript_id "PAC:20193770"; exon_number "10"; gene_id "Thhalv10024751m.g"; ref_old_geneid "Thhalv10024751m.g";
scaffold_1	StringTie	exon	375747	375879	1000	+	.	old_geneid "DLOC.174"; transcript_id "PAC:20193770"; exon_number "11"; gene_id "Thhalv10024751m.g"; ref_old_geneid "Thhalv10024751m.g";
scaffold_1	StringTie	exon	375982	376121	1000	+	.	old_geneid "DLOC.174"; transcript_id "PAC:20193770"; exon_number "12"; gene_id "Thhalv10024751m.g"; ref_old_geneid "Thhalv10024751m.g";
scaffold_1	StringTie	exon	376237	376440	1000	+	.	old_geneid "DLOC.174"; transcript_id "PAC:20193770"; exon_number "13"; gene_id "Thhalv10024751m.g"; ref_old_geneid "Thhalv10024751m.g";
scaffold_1	StringTie	transcript	377326	380782	1000	+	.	old_geneid "DLOC.175"; transcript_id "PAC:20194569"; gene_id "Thhalv10024693m.g"; ref_old_geneid "Thhalv10024693m.g";
scaffold_1	StringTie	exon	377326	377619	1000	+	.	old_geneid "DLOC.175"; transcript_id "PAC:20194569"; exon_number "1"; gene_id "Thhalv10024693m.g"; ref_old_geneid "Thhalv10024693m.g";
scaffold_1	StringTie	exon	377917	378761	1000	+	.	old_geneid "DLOC.175"; transcript_id "PAC:20194569"; exon_number "2"; gene_id "Thhalv10024693m.g"; ref_old_geneid "Thhalv10024693m.g";
scaffold_1	StringTie	exon	378842	378891	1000	+	.	old_geneid "DLOC.175"; transcript_id "PAC:20194569"; exon_number "3"; gene_id "Thhalv10024693m.g"; ref_old_geneid "Thhalv10024693m.g";
scaffold_1	StringTie	exon	378983	379082	1000	+	.	old_geneid "DLOC.175"; transcript_id "PAC:20194569"; exon_number "4"; gene_id "Thhalv10024693m.g"; ref_old_geneid "Thhalv10024693m.g";
scaffold_1	StringTie	exon	379177	379392	1000	+	.	old_geneid "DLOC.175"; transcript_id "PAC:20194569"; exon_number "5"; gene_id "Thhalv10024693m.g"; ref_old_geneid "Thhalv10024693m.g";
scaffold_1	StringTie	exon	379496	379631	1000	+	.	old_geneid "DLOC.175"; transcript_id "PAC:20194569"; exon_number "6"; gene_id "Thhalv10024693m.g"; ref_old_geneid "Thhalv10024693m.g";
scaffold_1	StringTie	exon	379727	380079	1000	+	.	old_geneid "DLOC.175"; transcript_id "PAC:20194569"; exon_number "7"; gene_id "Thhalv10024693m.g"; ref_old_geneid "Thhalv10024693m.g";
scaffold_1	StringTie	exon	380181	380255	1000	+	.	old_geneid "DLOC.175"; transcript_id "PAC:20194569"; exon_number "8"; gene_id "Thhalv10024693m.g"; ref_old_geneid "Thhalv10024693m.g";
scaffold_1	StringTie	exon	380364	380782	1000	+	.	old_geneid "DLOC.175"; transcript_id "PAC:20194569"; exon_number "9"; gene_id "Thhalv10024693m.g"; ref_old_geneid "Thhalv10024693m.g";
scaffold_1	StringTie	transcript	380360	383690	1000	-	.	old_geneid "DLOC.176"; transcript_id "PAC:20193069"; gene_id "Thhalv10024853m.g"; ref_old_geneid "Thhalv10024853m.g";
scaffold_1	StringTie	exon	380360	380716	1000	-	.	old_geneid "DLOC.176"; transcript_id "PAC:20193069"; exon_number "1"; gene_id "Thhalv10024853m.g"; ref_old_geneid "Thhalv10024853m.g";
scaffold_1	StringTie	exon	380813	380890	1000	-	.	old_geneid "DLOC.176"; transcript_id "PAC:20193069"; exon_number "2"; gene_id "Thhalv10024853m.g"; ref_old_geneid "Thhalv10024853m.g";
scaffold_1	StringTie	exon	380991	381298	1000	-	.	old_geneid "DLOC.176"; transcript_id "PAC:20193069"; exon_number "3"; gene_id "Thhalv10024853m.g"; ref_old_geneid "Thhalv10024853m.g";
scaffold_1	StringTie	exon	381370	381520	1000	-	.	old_geneid "DLOC.176"; transcript_id "PAC:20193069"; exon_number "4"; gene_id "Thhalv10024853m.g"; ref_old_geneid "Thhalv10024853m.g";
scaffold_1	StringTie	exon	381618	381707	1000	-	.	old_geneid "DLOC.176"; transcript_id "PAC:20193069"; exon_number "5"; gene_id "Thhalv10024853m.g"; ref_old_geneid "Thhalv10024853m.g";
scaffold_1	StringTie	exon	381800	381899	1000	-	.	old_geneid "DLOC.176"; transcript_id "PAC:20193069"; exon_number "6"; gene_id "Thhalv10024853m.g"; ref_old_geneid "Thhalv10024853m.g";
scaffold_1	StringTie	exon	381995	382044	1000	-	.	old_geneid "DLOC.176"; transcript_id "PAC:20193069"; exon_number "7"; gene_id "Thhalv10024853m.g"; ref_old_geneid "Thhalv10024853m.g";
scaffold_1	StringTie	exon	382132	382233	1000	-	.	old_geneid "DLOC.176"; transcript_id "PAC:20193069"; exon_number "8"; gene_id "Thhalv10024853m.g"; ref_old_geneid "Thhalv10024853m.g";
scaffold_1	StringTie	exon	382323	382400	1000	-	.	old_geneid "DLOC.176"; transcript_id "PAC:20193069"; exon_number "9"; gene_id "Thhalv10024853m.g"; ref_old_geneid "Thhalv10024853m.g";
scaffold_1	StringTie	exon	382509	382775	1000	-	.	old_geneid "DLOC.176"; transcript_id "PAC:20193069"; exon_number "10"; gene_id "Thhalv10024853m.g"; ref_old_geneid "Thhalv10024853m.g";
scaffold_1	StringTie	exon	382865	382964	1000	-	.	old_geneid "DLOC.176"; transcript_id "PAC:20193069"; exon_number "11"; gene_id "Thhalv10024853m.g"; ref_old_geneid "Thhalv10024853m.g";
scaffold_1	StringTie	exon	383038	383287	1000	-	.	old_geneid "DLOC.176"; transcript_id "PAC:20193069"; exon_number "12"; gene_id "Thhalv10024853m.g"; ref_old_geneid "Thhalv10024853m.g";
scaffold_1	StringTie	exon	383371	383427	1000	-	.	old_geneid "DLOC.176"; transcript_id "PAC:20193069"; exon_number "13"; gene_id "Thhalv10024853m.g"; ref_old_geneid "Thhalv10024853m.g";
scaffold_1	StringTie	exon	383637	383690	1000	-	.	old_geneid "DLOC.176"; transcript_id "PAC:20193069"; exon_number "14"; gene_id "Thhalv10024853m.g"; ref_old_geneid "Thhalv10024853m.g";
scaffold_1	StringTie	transcript	384529	385695	1000	-	.	old_geneid "DLOC.178"; transcript_id "PAC:20195195"; gene_id "Thhalv10025841m.g"; ref_old_geneid "Thhalv10025841m.g";
scaffold_1	StringTie	exon	384529	385695	1000	-	.	old_geneid "DLOC.178"; transcript_id "PAC:20195195"; exon_number "1"; gene_id "Thhalv10025841m.g"; ref_old_geneid "Thhalv10025841m.g";
scaffold_1	StringTie	transcript	391294	395156	1000	+	.	old_geneid "DLOC.179"; transcript_id "PAC:20194551"; gene_id "Thhalv10024927m.g"; ref_old_geneid "Thhalv10024927m.g";
scaffold_1	StringTie	exon	391294	391359	1000	+	.	old_geneid "DLOC.179"; transcript_id "PAC:20194551"; exon_number "1"; gene_id "Thhalv10024927m.g"; ref_old_geneid "Thhalv10024927m.g";
scaffold_1	StringTie	exon	392100	392326	1000	+	.	old_geneid "DLOC.179"; transcript_id "PAC:20194551"; exon_number "2"; gene_id "Thhalv10024927m.g"; ref_old_geneid "Thhalv10024927m.g";
scaffold_1	StringTie	exon	392431	392553	1000	+	.	old_geneid "DLOC.179"; transcript_id "PAC:20194551"; exon_number "3"; gene_id "Thhalv10024927m.g"; ref_old_geneid "Thhalv10024927m.g";
scaffold_1	StringTie	exon	392656	392826	1000	+	.	old_geneid "DLOC.179"; transcript_id "PAC:20194551"; exon_number "4"; gene_id "Thhalv10024927m.g"; ref_old_geneid "Thhalv10024927m.g";
scaffold_1	StringTie	exon	392923	393015	1000	+	.	old_geneid "DLOC.179"; transcript_id "PAC:20194551"; exon_number "5"; gene_id "Thhalv10024927m.g"; ref_old_geneid "Thhalv10024927m.g";
scaffold_1	StringTie	exon	393103	393186	1000	+	.	old_geneid "DLOC.179"; transcript_id "PAC:20194551"; exon_number "6"; gene_id "Thhalv10024927m.g"; ref_old_geneid "Thhalv10024927m.g";
scaffold_1	StringTie	exon	393269	393324	1000	+	.	old_geneid "DLOC.179"; transcript_id "PAC:20194551"; exon_number "7"; gene_id "Thhalv10024927m.g"; ref_old_geneid "Thhalv10024927m.g";
scaffold_1	StringTie	exon	393421	393514	1000	+	.	old_geneid "DLOC.179"; transcript_id "PAC:20194551"; exon_number "8"; gene_id "Thhalv10024927m.g"; ref_old_geneid "Thhalv10024927m.g";
scaffold_1	StringTie	exon	393613	393798	1000	+	.	old_geneid "DLOC.179"; transcript_id "PAC:20194551"; exon_number "9"; gene_id "Thhalv10024927m.g"; ref_old_geneid "Thhalv10024927m.g";
scaffold_1	StringTie	exon	393884	393964	1000	+	.	old_geneid "DLOC.179"; transcript_id "PAC:20194551"; exon_number "10"; gene_id "Thhalv10024927m.g"; ref_old_geneid "Thhalv10024927m.g";
scaffold_1	StringTie	exon	394062	394148	1000	+	.	old_geneid "DLOC.179"; transcript_id "PAC:20194551"; exon_number "11"; gene_id "Thhalv10024927m.g"; ref_old_geneid "Thhalv10024927m.g";
scaffold_1	StringTie	exon	394238	394342	1000	+	.	old_geneid "DLOC.179"; transcript_id "PAC:20194551"; exon_number "12"; gene_id "Thhalv10024927m.g"; ref_old_geneid "Thhalv10024927m.g";
scaffold_1	StringTie	exon	394428	394534	1000	+	.	old_geneid "DLOC.179"; transcript_id "PAC:20194551"; exon_number "13"; gene_id "Thhalv10024927m.g"; ref_old_geneid "Thhalv10024927m.g";
scaffold_1	StringTie	exon	394610	394670	1000	+	.	old_geneid "DLOC.179"; transcript_id "PAC:20194551"; exon_number "14"; gene_id "Thhalv10024927m.g"; ref_old_geneid "Thhalv10024927m.g";
scaffold_1	StringTie	exon	394805	395156	1000	+	.	old_geneid "DLOC.179"; transcript_id "PAC:20194551"; exon_number "15"; gene_id "Thhalv10024927m.g"; ref_old_geneid "Thhalv10024927m.g";
scaffold_1	StringTie	transcript	396808	398733	1000	+	.	old_geneid "DLOC.180"; transcript_id "PAC:20193421"; gene_id "Thhalv10026317m.g"; ref_old_geneid "Thhalv10026317m.g";
scaffold_1	StringTie	exon	396808	396891	1000	+	.	old_geneid "DLOC.180"; transcript_id "PAC:20193421"; exon_number "1"; gene_id "Thhalv10026317m.g"; ref_old_geneid "Thhalv10026317m.g";
scaffold_1	StringTie	exon	397576	397949	1000	+	.	old_geneid "DLOC.180"; transcript_id "PAC:20193421"; exon_number "2"; gene_id "Thhalv10026317m.g"; ref_old_geneid "Thhalv10026317m.g";
scaffold_1	StringTie	exon	398117	398297	1000	+	.	old_geneid "DLOC.180"; transcript_id "PAC:20193421"; exon_number "3"; gene_id "Thhalv10026317m.g"; ref_old_geneid "Thhalv10026317m.g";
scaffold_1	StringTie	exon	398486	398733	1000	+	.	old_geneid "DLOC.180"; transcript_id "PAC:20193421"; exon_number "4"; gene_id "Thhalv10026317m.g"; ref_old_geneid "Thhalv10026317m.g";
scaffold_1	StringTie	transcript	399056	401055	1000	-	.	old_geneid "DLOC.181"; transcript_id "PAC:20194510"; gene_id "Thhalv10025805m.g"; ref_old_geneid "Thhalv10025805m.g";
scaffold_1	StringTie	exon	399056	399398	1000	-	.	old_geneid "DLOC.181"; transcript_id "PAC:20194510"; exon_number "1"; gene_id "Thhalv10025805m.g"; ref_old_geneid "Thhalv10025805m.g";
scaffold_1	StringTie	exon	399494	399697	1000	-	.	old_geneid "DLOC.181"; transcript_id "PAC:20194510"; exon_number "2"; gene_id "Thhalv10025805m.g"; ref_old_geneid "Thhalv10025805m.g";
scaffold_1	StringTie	exon	399853	400090	1000	-	.	old_geneid "DLOC.181"; transcript_id "PAC:20194510"; exon_number "3"; gene_id "Thhalv10025805m.g"; ref_old_geneid "Thhalv10025805m.g";
scaffold_1	StringTie	exon	400508	400642	1000	-	.	old_geneid "DLOC.181"; transcript_id "PAC:20194510"; exon_number "4"; gene_id "Thhalv10025805m.g"; ref_old_geneid "Thhalv10025805m.g";
scaffold_1	StringTie	exon	400873	401055	1000	-	.	old_geneid "DLOC.181"; transcript_id "PAC:20194510"; exon_number "5"; gene_id "Thhalv10025805m.g"; ref_old_geneid "Thhalv10025805m.g";
scaffold_1	StringTie	transcript	401389	403031	1000	+	.	old_geneid "DLOC.182"; transcript_id "PAC:20192715"; gene_id "Thhalv10026620m.g"; ref_old_geneid "Thhalv10026620m.g";
scaffold_1	StringTie	exon	401389	401392	1000	+	.	old_geneid "DLOC.182"; transcript_id "PAC:20192715"; exon_number "1"; gene_id "Thhalv10026620m.g"; ref_old_geneid "Thhalv10026620m.g";
scaffold_1	StringTie	exon	401721	401767	1000	+	.	old_geneid "DLOC.182"; transcript_id "PAC:20192715"; exon_number "2"; gene_id "Thhalv10026620m.g"; ref_old_geneid "Thhalv10026620m.g";
scaffold_1	StringTie	exon	402193	402372	1000	+	.	old_geneid "DLOC.182"; transcript_id "PAC:20192715"; exon_number "3"; gene_id "Thhalv10026620m.g"; ref_old_geneid "Thhalv10026620m.g";
scaffold_1	StringTie	exon	402787	403031	1000	+	.	old_geneid "DLOC.182"; transcript_id "PAC:20192715"; exon_number "4"; gene_id "Thhalv10026620m.g"; ref_old_geneid "Thhalv10026620m.g";
scaffold_1	StringTie	transcript	403428	404569	1000	-	.	old_geneid "DLOC.183"; transcript_id "PAC:20195740"; gene_id "Thhalv10025659m.g"; ref_old_geneid "Thhalv10025659m.g";
scaffold_1	StringTie	exon	403428	403677	1000	-	.	old_geneid "DLOC.183"; transcript_id "PAC:20195740"; exon_number "1"; gene_id "Thhalv10025659m.g"; ref_old_geneid "Thhalv10025659m.g";
scaffold_1	StringTie	exon	403729	404277	1000	-	.	old_geneid "DLOC.183"; transcript_id "PAC:20195740"; exon_number "2"; gene_id "Thhalv10025659m.g"; ref_old_geneid "Thhalv10025659m.g";
scaffold_1	StringTie	exon	404337	404569	1000	-	.	old_geneid "DLOC.183"; transcript_id "PAC:20195740"; exon_number "3"; gene_id "Thhalv10025659m.g"; ref_old_geneid "Thhalv10025659m.g";
scaffold_1	StringTie	transcript	405174	405605	1000	-	.	old_geneid "DLOC.184"; transcript_id "PAC:20193500"; gene_id "Thhalv10027169m.g"; ref_old_geneid "Thhalv10027169m.g";
scaffold_1	StringTie	exon	405174	405198	1000	-	.	old_geneid "DLOC.184"; transcript_id "PAC:20193500"; exon_number "1"; gene_id "Thhalv10027169m.g"; ref_old_geneid "Thhalv10027169m.g";
scaffold_1	StringTie	exon	405322	405605	1000	-	.	old_geneid "DLOC.184"; transcript_id "PAC:20193500"; exon_number "2"; gene_id "Thhalv10027169m.g"; ref_old_geneid "Thhalv10027169m.g";
scaffold_1	StringTie	transcript	409087	410157	1000	+	.	old_geneid "DLOC.185"; transcript_id "PAC:20194186"; gene_id "Thhalv10027175m.g"; ref_old_geneid "Thhalv10027175m.g";
scaffold_1	StringTie	exon	409087	410157	1000	+	.	old_geneid "DLOC.185"; transcript_id "PAC:20194186"; exon_number "1"; gene_id "Thhalv10027175m.g"; ref_old_geneid "Thhalv10027175m.g";
scaffold_1	StringTie	transcript	413053	416348	1000	+	.	old_geneid "DLOC.186"; transcript_id "PAC:20196065"; gene_id "Thhalv10024435m.g"; ref_old_geneid "Thhalv10024435m.g";
scaffold_1	StringTie	exon	413053	413099	1000	+	.	old_geneid "DLOC.186"; transcript_id "PAC:20196065"; exon_number "1"; gene_id "Thhalv10024435m.g"; ref_old_geneid "Thhalv10024435m.g";
scaffold_1	StringTie	exon	413525	415210	1000	+	.	old_geneid "DLOC.186"; transcript_id "PAC:20196065"; exon_number "2"; gene_id "Thhalv10024435m.g"; ref_old_geneid "Thhalv10024435m.g";
scaffold_1	StringTie	exon	415311	415439	1000	+	.	old_geneid "DLOC.186"; transcript_id "PAC:20196065"; exon_number "3"; gene_id "Thhalv10024435m.g"; ref_old_geneid "Thhalv10024435m.g";
scaffold_1	StringTie	exon	415544	415566	1000	+	.	old_geneid "DLOC.186"; transcript_id "PAC:20196065"; exon_number "4"; gene_id "Thhalv10024435m.g"; ref_old_geneid "Thhalv10024435m.g";
scaffold_1	StringTie	exon	415652	416348	1000	+	.	old_geneid "DLOC.186"; transcript_id "PAC:20196065"; exon_number "5"; gene_id "Thhalv10024435m.g"; ref_old_geneid "Thhalv10024435m.g";
scaffold_1	StringTie	transcript	418278	419405	1000	+	.	old_geneid "DLOC.187"; transcript_id "PAC:20195173"; gene_id "Thhalv10026662m.g"; ref_old_geneid "Thhalv10026662m.g";
scaffold_1	StringTie	exon	418278	418461	1000	+	.	old_geneid "DLOC.187"; transcript_id "PAC:20195173"; exon_number "1"; gene_id "Thhalv10026662m.g"; ref_old_geneid "Thhalv10026662m.g";
scaffold_1	StringTie	exon	418551	418669	1000	+	.	old_geneid "DLOC.187"; transcript_id "PAC:20195173"; exon_number "2"; gene_id "Thhalv10026662m.g"; ref_old_geneid "Thhalv10026662m.g";
scaffold_1	StringTie	exon	419008	419405	1000	+	.	old_geneid "DLOC.187"; transcript_id "PAC:20195173"; exon_number "3"; gene_id "Thhalv10026662m.g"; ref_old_geneid "Thhalv10026662m.g";
scaffold_1	StringTie	transcript	418278	419487	1000	+	.	old_geneid "DLOC.187"; transcript_id "PAC:20195174"; gene_id "Thhalv10026662m.g"; ref_old_geneid "Thhalv10026662m.g";
scaffold_1	StringTie	exon	418278	418461	1000	+	.	old_geneid "DLOC.187"; transcript_id "PAC:20195174"; exon_number "1"; gene_id "Thhalv10026662m.g"; ref_old_geneid "Thhalv10026662m.g";
scaffold_1	StringTie	exon	418551	418669	1000	+	.	old_geneid "DLOC.187"; transcript_id "PAC:20195174"; exon_number "2"; gene_id "Thhalv10026662m.g"; ref_old_geneid "Thhalv10026662m.g";
scaffold_1	StringTie	exon	419341	419487	1000	+	.	old_geneid "DLOC.187"; transcript_id "PAC:20195174"; exon_number "3"; gene_id "Thhalv10026662m.g"; ref_old_geneid "Thhalv10026662m.g";
scaffold_1	StringTie	transcript	420218	420748	1000	+	.	old_geneid "DLOC.188"; transcript_id "PAC:20195278"; gene_id "Thhalv10027542m.g"; ref_old_geneid "Thhalv10027542m.g";
scaffold_1	StringTie	exon	420218	420349	1000	+	.	old_geneid "DLOC.188"; transcript_id "PAC:20195278"; exon_number "1"; gene_id "Thhalv10027542m.g"; ref_old_geneid "Thhalv10027542m.g";
scaffold_1	StringTie	exon	420461	420748	1000	+	.	old_geneid "DLOC.188"; transcript_id "PAC:20195278"; exon_number "2"; gene_id "Thhalv10027542m.g"; ref_old_geneid "Thhalv10027542m.g";
scaffold_1	StringTie	transcript	421910	423726	1000	+	.	old_geneid "DLOC.189"; transcript_id "PAC:20194860"; gene_id "Thhalv10025545m.g"; ref_old_geneid "Thhalv10025545m.g";
scaffold_1	StringTie	exon	421910	422094	1000	+	.	old_geneid "DLOC.189"; transcript_id "PAC:20194860"; exon_number "1"; gene_id "Thhalv10025545m.g"; ref_old_geneid "Thhalv10025545m.g";
scaffold_1	StringTie	exon	422437	422550	1000	+	.	old_geneid "DLOC.189"; transcript_id "PAC:20194860"; exon_number "2"; gene_id "Thhalv10025545m.g"; ref_old_geneid "Thhalv10025545m.g";
scaffold_1	StringTie	exon	422632	423145	1000	+	.	old_geneid "DLOC.189"; transcript_id "PAC:20194860"; exon_number "3"; gene_id "Thhalv10025545m.g"; ref_old_geneid "Thhalv10025545m.g";
scaffold_1	StringTie	exon	423293	423446	1000	+	.	old_geneid "DLOC.189"; transcript_id "PAC:20194860"; exon_number "4"; gene_id "Thhalv10025545m.g"; ref_old_geneid "Thhalv10025545m.g";
scaffold_1	StringTie	exon	423524	423726	1000	+	.	old_geneid "DLOC.189"; transcript_id "PAC:20194860"; exon_number "5"; gene_id "Thhalv10025545m.g"; ref_old_geneid "Thhalv10025545m.g";
scaffold_1	StringTie	transcript	424092	424513	1000	-	.	old_geneid "DLOC.190"; transcript_id "PAC:20194907"; gene_id "Thhalv10026562m.g"; ref_old_geneid "Thhalv10026562m.g";
scaffold_1	StringTie	exon	424092	424513	1000	-	.	old_geneid "DLOC.190"; transcript_id "PAC:20194907"; exon_number "1"; gene_id "Thhalv10026562m.g"; ref_old_geneid "Thhalv10026562m.g";
scaffold_1	StringTie	transcript	428057	433934	1000	+	.	old_geneid "DLOC.191"; transcript_id "PAC:20193647"; gene_id "Thhalv10024277m.g"; ref_old_geneid "Thhalv10024277m.g";
scaffold_1	StringTie	exon	428057	428880	1000	+	.	old_geneid "DLOC.191"; transcript_id "PAC:20193647"; exon_number "1"; gene_id "Thhalv10024277m.g"; ref_old_geneid "Thhalv10024277m.g";
scaffold_1	StringTie	exon	429403	429789	1000	+	.	old_geneid "DLOC.191"; transcript_id "PAC:20193647"; exon_number "2"; gene_id "Thhalv10024277m.g"; ref_old_geneid "Thhalv10024277m.g";
scaffold_1	StringTie	exon	429877	429979	1000	+	.	old_geneid "DLOC.191"; transcript_id "PAC:20193647"; exon_number "3"; gene_id "Thhalv10024277m.g"; ref_old_geneid "Thhalv10024277m.g";
scaffold_1	StringTie	exon	430068	430257	1000	+	.	old_geneid "DLOC.191"; transcript_id "PAC:20193647"; exon_number "4"; gene_id "Thhalv10024277m.g"; ref_old_geneid "Thhalv10024277m.g";
scaffold_1	StringTie	exon	430363	430629	1000	+	.	old_geneid "DLOC.191"; transcript_id "PAC:20193647"; exon_number "5"; gene_id "Thhalv10024277m.g"; ref_old_geneid "Thhalv10024277m.g";
scaffold_1	StringTie	exon	430730	431075	1000	+	.	old_geneid "DLOC.191"; transcript_id "PAC:20193647"; exon_number "6"; gene_id "Thhalv10024277m.g"; ref_old_geneid "Thhalv10024277m.g";
scaffold_1	StringTie	exon	431190	431327	1000	+	.	old_geneid "DLOC.191"; transcript_id "PAC:20193647"; exon_number "7"; gene_id "Thhalv10024277m.g"; ref_old_geneid "Thhalv10024277m.g";
scaffold_1	StringTie	exon	431434	431559	1000	+	.	old_geneid "DLOC.191"; transcript_id "PAC:20193647"; exon_number "8"; gene_id "Thhalv10024277m.g"; ref_old_geneid "Thhalv10024277m.g";
scaffold_1	StringTie	exon	431649	431861	1000	+	.	old_geneid "DLOC.191"; transcript_id "PAC:20193647"; exon_number "9"; gene_id "Thhalv10024277m.g"; ref_old_geneid "Thhalv10024277m.g";
scaffold_1	StringTie	exon	431949	432219	1000	+	.	old_geneid "DLOC.191"; transcript_id "PAC:20193647"; exon_number "10"; gene_id "Thhalv10024277m.g"; ref_old_geneid "Thhalv10024277m.g";
scaffold_1	StringTie	exon	432309	432505	1000	+	.	old_geneid "DLOC.191"; transcript_id "PAC:20193647"; exon_number "11"; gene_id "Thhalv10024277m.g"; ref_old_geneid "Thhalv10024277m.g";
scaffold_1	StringTie	exon	432589	432939	1000	+	.	old_geneid "DLOC.191"; transcript_id "PAC:20193647"; exon_number "12"; gene_id "Thhalv10024277m.g"; ref_old_geneid "Thhalv10024277m.g";
scaffold_1	StringTie	exon	433049	433934	1000	+	.	old_geneid "DLOC.191"; transcript_id "PAC:20193647"; exon_number "13"; gene_id "Thhalv10024277m.g"; ref_old_geneid "Thhalv10024277m.g";
scaffold_1	StringTie	transcript	434758	435162	1000	+	.	old_geneid "DLOC.192"; transcript_id "PAC:20193357"; gene_id "Thhalv10026548m.g"; ref_old_geneid "Thhalv10026548m.g";
scaffold_1	StringTie	exon	434758	435162	1000	+	.	old_geneid "DLOC.192"; transcript_id "PAC:20193357"; exon_number "1"; gene_id "Thhalv10026548m.g"; ref_old_geneid "Thhalv10026548m.g";
scaffold_1	StringTie	transcript	436474	440806	1000	+	.	old_geneid "DLOC.193"; transcript_id "PAC:20194407"; gene_id "Thhalv10024430m.g"; ref_old_geneid "Thhalv10024430m.g";
scaffold_1	StringTie	exon	436474	436701	1000	+	.	old_geneid "DLOC.193"; transcript_id "PAC:20194407"; exon_number "1"; gene_id "Thhalv10024430m.g"; ref_old_geneid "Thhalv10024430m.g";
scaffold_1	StringTie	exon	436952	437013	1000	+	.	old_geneid "DLOC.193"; transcript_id "PAC:20194407"; exon_number "2"; gene_id "Thhalv10024430m.g"; ref_old_geneid "Thhalv10024430m.g";
scaffold_1	StringTie	exon	437108	437195	1000	+	.	old_geneid "DLOC.193"; transcript_id "PAC:20194407"; exon_number "3"; gene_id "Thhalv10024430m.g"; ref_old_geneid "Thhalv10024430m.g";
scaffold_1	StringTie	exon	437301	437564	1000	+	.	old_geneid "DLOC.193"; transcript_id "PAC:20194407"; exon_number "4"; gene_id "Thhalv10024430m.g"; ref_old_geneid "Thhalv10024430m.g";
scaffold_1	StringTie	exon	437657	437897	1000	+	.	old_geneid "DLOC.193"; transcript_id "PAC:20194407"; exon_number "5"; gene_id "Thhalv10024430m.g"; ref_old_geneid "Thhalv10024430m.g";
scaffold_1	StringTie	exon	437986	438062	1000	+	.	old_geneid "DLOC.193"; transcript_id "PAC:20194407"; exon_number "6"; gene_id "Thhalv10024430m.g"; ref_old_geneid "Thhalv10024430m.g";
scaffold_1	StringTie	exon	438152	438322	1000	+	.	old_geneid "DLOC.193"; transcript_id "PAC:20194407"; exon_number "7"; gene_id "Thhalv10024430m.g"; ref_old_geneid "Thhalv10024430m.g";
scaffold_1	StringTie	exon	438474	438566	1000	+	.	old_geneid "DLOC.193"; transcript_id "PAC:20194407"; exon_number "8"; gene_id "Thhalv10024430m.g"; ref_old_geneid "Thhalv10024430m.g";
scaffold_1	StringTie	exon	438648	438797	1000	+	.	old_geneid "DLOC.193"; transcript_id "PAC:20194407"; exon_number "9"; gene_id "Thhalv10024430m.g"; ref_old_geneid "Thhalv10024430m.g";
scaffold_1	StringTie	exon	438882	438968	1000	+	.	old_geneid "DLOC.193"; transcript_id "PAC:20194407"; exon_number "10"; gene_id "Thhalv10024430m.g"; ref_old_geneid "Thhalv10024430m.g";
scaffold_1	StringTie	exon	439063	439227	1000	+	.	old_geneid "DLOC.193"; transcript_id "PAC:20194407"; exon_number "11"; gene_id "Thhalv10024430m.g"; ref_old_geneid "Thhalv10024430m.g";
scaffold_1	StringTie	exon	439312	439431	1000	+	.	old_geneid "DLOC.193"; transcript_id "PAC:20194407"; exon_number "12"; gene_id "Thhalv10024430m.g"; ref_old_geneid "Thhalv10024430m.g";
scaffold_1	StringTie	exon	439516	439718	1000	+	.	old_geneid "DLOC.193"; transcript_id "PAC:20194407"; exon_number "13"; gene_id "Thhalv10024430m.g"; ref_old_geneid "Thhalv10024430m.g";
scaffold_1	StringTie	exon	439809	439958	1000	+	.	old_geneid "DLOC.193"; transcript_id "PAC:20194407"; exon_number "14"; gene_id "Thhalv10024430m.g"; ref_old_geneid "Thhalv10024430m.g";
scaffold_1	StringTie	exon	440043	440190	1000	+	.	old_geneid "DLOC.193"; transcript_id "PAC:20194407"; exon_number "15"; gene_id "Thhalv10024430m.g"; ref_old_geneid "Thhalv10024430m.g";
scaffold_1	StringTie	exon	440345	440428	1000	+	.	old_geneid "DLOC.193"; transcript_id "PAC:20194407"; exon_number "16"; gene_id "Thhalv10024430m.g"; ref_old_geneid "Thhalv10024430m.g";
scaffold_1	StringTie	exon	440497	440806	1000	+	.	old_geneid "DLOC.193"; transcript_id "PAC:20194407"; exon_number "17"; gene_id "Thhalv10024430m.g"; ref_old_geneid "Thhalv10024430m.g";
scaffold_1	StringTie	transcript	448713	450984	1000	+	.	old_geneid "DLOC.194"; transcript_id "PAC:20193347"; gene_id "Thhalv10025021m.g"; ref_old_geneid "Thhalv10025021m.g";
scaffold_1	StringTie	exon	448713	448958	1000	+	.	old_geneid "DLOC.194"; transcript_id "PAC:20193347"; exon_number "1"; gene_id "Thhalv10025021m.g"; ref_old_geneid "Thhalv10025021m.g";
scaffold_1	StringTie	exon	449070	449196	1000	+	.	old_geneid "DLOC.194"; transcript_id "PAC:20193347"; exon_number "2"; gene_id "Thhalv10025021m.g"; ref_old_geneid "Thhalv10025021m.g";
scaffold_1	StringTie	exon	449303	449403	1000	+	.	old_geneid "DLOC.194"; transcript_id "PAC:20193347"; exon_number "3"; gene_id "Thhalv10025021m.g"; ref_old_geneid "Thhalv10025021m.g";
scaffold_1	StringTie	exon	449489	449728	1000	+	.	old_geneid "DLOC.194"; transcript_id "PAC:20193347"; exon_number "4"; gene_id "Thhalv10025021m.g"; ref_old_geneid "Thhalv10025021m.g";
scaffold_1	StringTie	exon	449829	449900	1000	+	.	old_geneid "DLOC.194"; transcript_id "PAC:20193347"; exon_number "5"; gene_id "Thhalv10025021m.g"; ref_old_geneid "Thhalv10025021m.g";
scaffold_1	StringTie	exon	450009	450137	1000	+	.	old_geneid "DLOC.194"; transcript_id "PAC:20193347"; exon_number "6"; gene_id "Thhalv10025021m.g"; ref_old_geneid "Thhalv10025021m.g";
scaffold_1	StringTie	exon	450234	450371	1000	+	.	old_geneid "DLOC.194"; transcript_id "PAC:20193347"; exon_number "7"; gene_id "Thhalv10025021m.g"; ref_old_geneid "Thhalv10025021m.g";
scaffold_1	StringTie	exon	450446	450508	1000	+	.	old_geneid "DLOC.194"; transcript_id "PAC:20193347"; exon_number "8"; gene_id "Thhalv10025021m.g"; ref_old_geneid "Thhalv10025021m.g";
scaffold_1	StringTie	exon	450587	450984	1000	+	.	old_geneid "DLOC.194"; transcript_id "PAC:20193347"; exon_number "9"; gene_id "Thhalv10025021m.g"; ref_old_geneid "Thhalv10025021m.g";
scaffold_1	StringTie	transcript	451674	453464	1000	+	.	gene_id "DLOC.195"; transcript_id "DLOC.195.1";
scaffold_1	StringTie	exon	451674	451719	1000	+	.	gene_id "DLOC.195"; transcript_id "DLOC.195.1"; exon_number "1";
scaffold_1	StringTie	exon	451823	451943	1000	+	.	gene_id "DLOC.195"; transcript_id "DLOC.195.1"; exon_number "2";
scaffold_1	StringTie	exon	452106	452170	1000	+	.	gene_id "DLOC.195"; transcript_id "DLOC.195.1"; exon_number "3";
scaffold_1	StringTie	exon	452414	452590	1000	+	.	gene_id "DLOC.195"; transcript_id "DLOC.195.1"; exon_number "4";
scaffold_1	StringTie	exon	452674	452759	1000	+	.	gene_id "DLOC.195"; transcript_id "DLOC.195.1"; exon_number "5";
scaffold_1	StringTie	exon	453234	453263	1000	+	.	gene_id "DLOC.195"; transcript_id "DLOC.195.1"; exon_number "6";
scaffold_1	StringTie	exon	453354	453464	1000	+	.	gene_id "DLOC.195"; transcript_id "DLOC.195.1"; exon_number "7";
scaffold_1	StringTie	transcript	453608	455941	1000	-	.	old_geneid "DLOC.196"; transcript_id "PAC:20195850"; gene_id "Thhalv10024889m.g"; ref_old_geneid "Thhalv10024889m.g";
scaffold_1	StringTie	exon	453608	453769	1000	-	.	old_geneid "DLOC.196"; transcript_id "PAC:20195850"; exon_number "1"; gene_id "Thhalv10024889m.g"; ref_old_geneid "Thhalv10024889m.g";
scaffold_1	StringTie	exon	453895	454011	1000	-	.	old_geneid "DLOC.196"; transcript_id "PAC:20195850"; exon_number "2"; gene_id "Thhalv10024889m.g"; ref_old_geneid "Thhalv10024889m.g";
scaffold_1	StringTie	exon	454128	454688	1000	-	.	old_geneid "DLOC.196"; transcript_id "PAC:20195850"; exon_number "3"; gene_id "Thhalv10024889m.g"; ref_old_geneid "Thhalv10024889m.g";
scaffold_1	StringTie	exon	454786	455032	1000	-	.	old_geneid "DLOC.196"; transcript_id "PAC:20195850"; exon_number "4"; gene_id "Thhalv10024889m.g"; ref_old_geneid "Thhalv10024889m.g";
scaffold_1	StringTie	exon	455107	455339	1000	-	.	old_geneid "DLOC.196"; transcript_id "PAC:20195850"; exon_number "5"; gene_id "Thhalv10024889m.g"; ref_old_geneid "Thhalv10024889m.g";
scaffold_1	StringTie	exon	455423	455634	1000	-	.	old_geneid "DLOC.196"; transcript_id "PAC:20195850"; exon_number "6"; gene_id "Thhalv10024889m.g"; ref_old_geneid "Thhalv10024889m.g";
scaffold_1	StringTie	exon	455824	455941	1000	-	.	old_geneid "DLOC.196"; transcript_id "PAC:20195850"; exon_number "7"; gene_id "Thhalv10024889m.g"; ref_old_geneid "Thhalv10024889m.g";
scaffold_1	StringTie	transcript	459555	462010	1000	+	.	old_geneid "DLOC.197"; transcript_id "PAC:20196131"; gene_id "Thhalv10025667m.g"; ref_old_geneid "Thhalv10025667m.g";
scaffold_1	StringTie	exon	459555	459808	1000	+	.	old_geneid "DLOC.197"; transcript_id "PAC:20196131"; exon_number "1"; gene_id "Thhalv10025667m.g"; ref_old_geneid "Thhalv10025667m.g";
scaffold_1	StringTie	exon	460210	460378	1000	+	.	old_geneid "DLOC.197"; transcript_id "PAC:20196131"; exon_number "2"; gene_id "Thhalv10025667m.g"; ref_old_geneid "Thhalv10025667m.g";
scaffold_1	StringTie	exon	460486	460670	1000	+	.	old_geneid "DLOC.197"; transcript_id "PAC:20196131"; exon_number "3"; gene_id "Thhalv10025667m.g"; ref_old_geneid "Thhalv10025667m.g";
scaffold_1	StringTie	exon	460750	460950	1000	+	.	old_geneid "DLOC.197"; transcript_id "PAC:20196131"; exon_number "4"; gene_id "Thhalv10025667m.g"; ref_old_geneid "Thhalv10025667m.g";
scaffold_1	StringTie	exon	461131	461292	1000	+	.	old_geneid "DLOC.197"; transcript_id "PAC:20196131"; exon_number "5"; gene_id "Thhalv10025667m.g"; ref_old_geneid "Thhalv10025667m.g";
scaffold_1	StringTie	exon	461466	462010	1000	+	.	old_geneid "DLOC.197"; transcript_id "PAC:20196131"; exon_number "6"; gene_id "Thhalv10025667m.g"; ref_old_geneid "Thhalv10025667m.g";
scaffold_1	StringTie	transcript	469307	473302	1000	+	.	old_geneid "DLOC.198"; transcript_id "PAC:20194315"; gene_id "Thhalv10024249m.g"; ref_old_geneid "Thhalv10024249m.g";
scaffold_1	StringTie	exon	469307	473302	1000	+	.	old_geneid "DLOC.198"; transcript_id "PAC:20194315"; exon_number "1"; gene_id "Thhalv10024249m.g"; ref_old_geneid "Thhalv10024249m.g";
scaffold_1	StringTie	transcript	478583	480996	1000	-	.	old_geneid "DLOC.199"; transcript_id "PAC:20193929"; gene_id "Thhalv10025869m.g"; ref_old_geneid "Thhalv10025869m.g";
scaffold_1	StringTie	exon	478583	478825	1000	-	.	old_geneid "DLOC.199"; transcript_id "PAC:20193929"; exon_number "1"; gene_id "Thhalv10025869m.g"; ref_old_geneid "Thhalv10025869m.g";
scaffold_1	StringTie	exon	479754	480086	1000	-	.	old_geneid "DLOC.199"; transcript_id "PAC:20193929"; exon_number "2"; gene_id "Thhalv10025869m.g"; ref_old_geneid "Thhalv10025869m.g";
scaffold_1	StringTie	exon	480626	480996	1000	-	.	old_geneid "DLOC.199"; transcript_id "PAC:20193929"; exon_number "3"; gene_id "Thhalv10025869m.g"; ref_old_geneid "Thhalv10025869m.g";
scaffold_1	StringTie	transcript	488357	503965	1000	+	.	old_geneid "DLOC.200"; transcript_id "PAC:20194524"; gene_id "Thhalv10024179m.g"; ref_old_geneid "Thhalv10024179m.g";
scaffold_1	StringTie	exon	488357	488528	1000	+	.	old_geneid "DLOC.200"; transcript_id "PAC:20194524"; exon_number "1"; gene_id "Thhalv10024179m.g"; ref_old_geneid "Thhalv10024179m.g";
scaffold_1	StringTie	exon	488616	490736	1000	+	.	old_geneid "DLOC.200"; transcript_id "PAC:20194524"; exon_number "2"; gene_id "Thhalv10024179m.g"; ref_old_geneid "Thhalv10024179m.g";
scaffold_1	StringTie	exon	491267	491342	1000	+	.	old_geneid "DLOC.200"; transcript_id "PAC:20194524"; exon_number "3"; gene_id "Thhalv10024179m.g"; ref_old_geneid "Thhalv10024179m.g";
scaffold_1	StringTie	exon	491955	492077	1000	+	.	old_geneid "DLOC.200"; transcript_id "PAC:20194524"; exon_number "4"; gene_id "Thhalv10024179m.g"; ref_old_geneid "Thhalv10024179m.g";
scaffold_1	StringTie	exon	492544	492787	1000	+	.	old_geneid "DLOC.200"; transcript_id "PAC:20194524"; exon_number "5"; gene_id "Thhalv10024179m.g"; ref_old_geneid "Thhalv10024179m.g";
scaffold_1	StringTie	exon	492881	493351	1000	+	.	old_geneid "DLOC.200"; transcript_id "PAC:20194524"; exon_number "6"; gene_id "Thhalv10024179m.g"; ref_old_geneid "Thhalv10024179m.g";
scaffold_1	StringTie	exon	493427	493612	1000	+	.	old_geneid "DLOC.200"; transcript_id "PAC:20194524"; exon_number "7"; gene_id "Thhalv10024179m.g"; ref_old_geneid "Thhalv10024179m.g";
scaffold_1	StringTie	exon	493715	494008	1000	+	.	old_geneid "DLOC.200"; transcript_id "PAC:20194524"; exon_number "8"; gene_id "Thhalv10024179m.g"; ref_old_geneid "Thhalv10024179m.g";
scaffold_1	StringTie	exon	494664	495305	1000	+	.	old_geneid "DLOC.200"; transcript_id "PAC:20194524"; exon_number "9"; gene_id "Thhalv10024179m.g"; ref_old_geneid "Thhalv10024179m.g";
scaffold_1	StringTie	exon	495421	495820	1000	+	.	old_geneid "DLOC.200"; transcript_id "PAC:20194524"; exon_number "10"; gene_id "Thhalv10024179m.g"; ref_old_geneid "Thhalv10024179m.g";
scaffold_1	StringTie	exon	495901	496028	1000	+	.	old_geneid "DLOC.200"; transcript_id "PAC:20194524"; exon_number "11"; gene_id "Thhalv10024179m.g"; ref_old_geneid "Thhalv10024179m.g";
scaffold_1	StringTie	exon	496428	496598	1000	+	.	old_geneid "DLOC.200"; transcript_id "PAC:20194524"; exon_number "12"; gene_id "Thhalv10024179m.g"; ref_old_geneid "Thhalv10024179m.g";
scaffold_1	StringTie	exon	496845	497045	1000	+	.	old_geneid "DLOC.200"; transcript_id "PAC:20194524"; exon_number "13"; gene_id "Thhalv10024179m.g"; ref_old_geneid "Thhalv10024179m.g";
scaffold_1	StringTie	exon	497171	497734	1000	+	.	old_geneid "DLOC.200"; transcript_id "PAC:20194524"; exon_number "14"; gene_id "Thhalv10024179m.g"; ref_old_geneid "Thhalv10024179m.g";
scaffold_1	StringTie	exon	497814	497873	1000	+	.	old_geneid "DLOC.200"; transcript_id "PAC:20194524"; exon_number "15"; gene_id "Thhalv10024179m.g"; ref_old_geneid "Thhalv10024179m.g";
scaffold_1	StringTie	exon	497966	498291	1000	+	.	old_geneid "DLOC.200"; transcript_id "PAC:20194524"; exon_number "16"; gene_id "Thhalv10024179m.g"; ref_old_geneid "Thhalv10024179m.g";
scaffold_1	StringTie	exon	498451	498865	1000	+	.	old_geneid "DLOC.200"; transcript_id "PAC:20194524"; exon_number "17"; gene_id "Thhalv10024179m.g"; ref_old_geneid "Thhalv10024179m.g";
scaffold_1	StringTie	exon	499220	499687	1000	+	.	old_geneid "DLOC.200"; transcript_id "PAC:20194524"; exon_number "18"; gene_id "Thhalv10024179m.g"; ref_old_geneid "Thhalv10024179m.g";
scaffold_1	StringTie	exon	500249	500365	1000	+	.	old_geneid "DLOC.200"; transcript_id "PAC:20194524"; exon_number "19"; gene_id "Thhalv10024179m.g"; ref_old_geneid "Thhalv10024179m.g";
scaffold_1	StringTie	exon	500455	500576	1000	+	.	old_geneid "DLOC.200"; transcript_id "PAC:20194524"; exon_number "20"; gene_id "Thhalv10024179m.g"; ref_old_geneid "Thhalv10024179m.g";
scaffold_1	StringTie	exon	500647	501373	1000	+	.	old_geneid "DLOC.200"; transcript_id "PAC:20194524"; exon_number "21"; gene_id "Thhalv10024179m.g"; ref_old_geneid "Thhalv10024179m.g";
scaffold_1	StringTie	exon	501524	501778	1000	+	.	old_geneid "DLOC.200"; transcript_id "PAC:20194524"; exon_number "22"; gene_id "Thhalv10024179m.g"; ref_old_geneid "Thhalv10024179m.g";
scaffold_1	StringTie	exon	502001	502183	1000	+	.	old_geneid "DLOC.200"; transcript_id "PAC:20194524"; exon_number "23"; gene_id "Thhalv10024179m.g"; ref_old_geneid "Thhalv10024179m.g";
scaffold_1	StringTie	exon	502276	502617	1000	+	.	old_geneid "DLOC.200"; transcript_id "PAC:20194524"; exon_number "24"; gene_id "Thhalv10024179m.g"; ref_old_geneid "Thhalv10024179m.g";
scaffold_1	StringTie	exon	502852	503965	1000	+	.	old_geneid "DLOC.200"; transcript_id "PAC:20194524"; exon_number "25"; gene_id "Thhalv10024179m.g"; ref_old_geneid "Thhalv10024179m.g";
scaffold_1	StringTie	transcript	504288	507017	1000	-	.	old_geneid "DLOC.201"; transcript_id "PAC:20195005"; gene_id "Thhalv10025614m.g"; ref_old_geneid "Thhalv10025614m.g";
scaffold_1	StringTie	exon	504288	504600	1000	-	.	old_geneid "DLOC.201"; transcript_id "PAC:20195005"; exon_number "1"; gene_id "Thhalv10025614m.g"; ref_old_geneid "Thhalv10025614m.g";
scaffold_1	StringTie	exon	504713	504793	1000	-	.	old_geneid "DLOC.201"; transcript_id "PAC:20195005"; exon_number "2"; gene_id "Thhalv10025614m.g"; ref_old_geneid "Thhalv10025614m.g";
scaffold_1	StringTie	exon	504880	504941	1000	-	.	old_geneid "DLOC.201"; transcript_id "PAC:20195005"; exon_number "3"; gene_id "Thhalv10025614m.g"; ref_old_geneid "Thhalv10025614m.g";
scaffold_1	StringTie	exon	505104	505155	1000	-	.	old_geneid "DLOC.201"; transcript_id "PAC:20195005"; exon_number "4"; gene_id "Thhalv10025614m.g"; ref_old_geneid "Thhalv10025614m.g";
scaffold_1	StringTie	exon	505281	505370	1000	-	.	old_geneid "DLOC.201"; transcript_id "PAC:20195005"; exon_number "5"; gene_id "Thhalv10025614m.g"; ref_old_geneid "Thhalv10025614m.g";
scaffold_1	StringTie	exon	505460	505555	1000	-	.	old_geneid "DLOC.201"; transcript_id "PAC:20195005"; exon_number "6"; gene_id "Thhalv10025614m.g"; ref_old_geneid "Thhalv10025614m.g";
scaffold_1	StringTie	exon	505642	505695	1000	-	.	old_geneid "DLOC.201"; transcript_id "PAC:20195005"; exon_number "7"; gene_id "Thhalv10025614m.g"; ref_old_geneid "Thhalv10025614m.g";
scaffold_1	StringTie	exon	505893	505983	1000	-	.	old_geneid "DLOC.201"; transcript_id "PAC:20195005"; exon_number "8"; gene_id "Thhalv10025614m.g"; ref_old_geneid "Thhalv10025614m.g";
scaffold_1	StringTie	exon	506229	506301	1000	-	.	old_geneid "DLOC.201"; transcript_id "PAC:20195005"; exon_number "9"; gene_id "Thhalv10025614m.g"; ref_old_geneid "Thhalv10025614m.g";
scaffold_1	StringTie	exon	506446	506581	1000	-	.	old_geneid "DLOC.201"; transcript_id "PAC:20195005"; exon_number "10"; gene_id "Thhalv10025614m.g"; ref_old_geneid "Thhalv10025614m.g";
scaffold_1	StringTie	exon	506694	506821	1000	-	.	old_geneid "DLOC.201"; transcript_id "PAC:20195005"; exon_number "11"; gene_id "Thhalv10025614m.g"; ref_old_geneid "Thhalv10025614m.g";
scaffold_1	StringTie	exon	506963	507017	1000	-	.	old_geneid "DLOC.201"; transcript_id "PAC:20195005"; exon_number "12"; gene_id "Thhalv10025614m.g"; ref_old_geneid "Thhalv10025614m.g";
scaffold_1	StringTie	transcript	507513	509348	1000	-	.	old_geneid "DLOC.201"; transcript_id "PAC:20195143"; gene_id "Thhalv10025635m.g"; ref_old_geneid "Thhalv10025635m.g";
scaffold_1	StringTie	exon	507513	508078	1000	-	.	old_geneid "DLOC.201"; transcript_id "PAC:20195143"; exon_number "1"; gene_id "Thhalv10025635m.g"; ref_old_geneid "Thhalv10025635m.g";
scaffold_1	StringTie	exon	508210	508290	1000	-	.	old_geneid "DLOC.201"; transcript_id "PAC:20195143"; exon_number "2"; gene_id "Thhalv10025635m.g"; ref_old_geneid "Thhalv10025635m.g";
scaffold_1	StringTie	exon	508399	508542	1000	-	.	old_geneid "DLOC.201"; transcript_id "PAC:20195143"; exon_number "3"; gene_id "Thhalv10025635m.g"; ref_old_geneid "Thhalv10025635m.g";
scaffold_1	StringTie	exon	508728	509348	1000	-	.	old_geneid "DLOC.201"; transcript_id "PAC:20195143"; exon_number "4"; gene_id "Thhalv10025635m.g"; ref_old_geneid "Thhalv10025635m.g";
scaffold_1	StringTie	transcript	513060	514357	1000	+	.	old_geneid "DLOC.202"; transcript_id "PAC:20194628"; gene_id "Thhalv10026837m.g"; ref_old_geneid "Thhalv10026837m.g";
scaffold_1	StringTie	exon	513060	513182	1000	+	.	old_geneid "DLOC.202"; transcript_id "PAC:20194628"; exon_number "1"; gene_id "Thhalv10026837m.g"; ref_old_geneid "Thhalv10026837m.g";
scaffold_1	StringTie	exon	513666	514013	1000	+	.	old_geneid "DLOC.202"; transcript_id "PAC:20194628"; exon_number "2"; gene_id "Thhalv10026837m.g"; ref_old_geneid "Thhalv10026837m.g";
scaffold_1	StringTie	exon	514043	514357	1000	+	.	old_geneid "DLOC.202"; transcript_id "PAC:20194628"; exon_number "3"; gene_id "Thhalv10026837m.g"; ref_old_geneid "Thhalv10026837m.g";
scaffold_1	StringTie	transcript	516255	517808	1000	+	.	old_geneid "DLOC.203"; transcript_id "PAC:20193975"; gene_id "Thhalv10026828m.g"; ref_old_geneid "Thhalv10026828m.g";
scaffold_1	StringTie	exon	516255	517808	1000	+	.	old_geneid "DLOC.203"; transcript_id "PAC:20193975"; exon_number "1"; gene_id "Thhalv10026828m.g"; ref_old_geneid "Thhalv10026828m.g";
scaffold_1	StringTie	transcript	518441	519970	1000	-	.	old_geneid "DLOC.204"; transcript_id "PAC:20193321"; gene_id "Thhalv10024958m.g"; ref_old_geneid "Thhalv10024958m.g";
scaffold_1	StringTie	exon	518441	519970	1000	-	.	old_geneid "DLOC.204"; transcript_id "PAC:20193321"; exon_number "1"; gene_id "Thhalv10024958m.g"; ref_old_geneid "Thhalv10024958m.g";
scaffold_1	StringTie	transcript	521388	524603	1000	-	.	old_geneid "DLOC.205"; transcript_id "PAC:20192840"; gene_id "Thhalv10025515m.g"; ref_old_geneid "Thhalv10025515m.g";
scaffold_1	StringTie	exon	521388	521735	1000	-	.	old_geneid "DLOC.205"; transcript_id "PAC:20192840"; exon_number "1"; gene_id "Thhalv10025515m.g"; ref_old_geneid "Thhalv10025515m.g";
scaffold_1	StringTie	exon	522121	522172	1000	-	.	old_geneid "DLOC.205"; transcript_id "PAC:20192840"; exon_number "2"; gene_id "Thhalv10025515m.g"; ref_old_geneid "Thhalv10025515m.g";
scaffold_1	StringTie	exon	522268	522459	1000	-	.	old_geneid "DLOC.205"; transcript_id "PAC:20192840"; exon_number "3"; gene_id "Thhalv10025515m.g"; ref_old_geneid "Thhalv10025515m.g";
scaffold_1	StringTie	exon	522540	522839	1000	-	.	old_geneid "DLOC.205"; transcript_id "PAC:20192840"; exon_number "4"; gene_id "Thhalv10025515m.g"; ref_old_geneid "Thhalv10025515m.g";
scaffold_1	StringTie	exon	522933	523042	1000	-	.	old_geneid "DLOC.205"; transcript_id "PAC:20192840"; exon_number "5"; gene_id "Thhalv10025515m.g"; ref_old_geneid "Thhalv10025515m.g";
scaffold_1	StringTie	exon	523118	523177	1000	-	.	old_geneid "DLOC.205"; transcript_id "PAC:20192840"; exon_number "6"; gene_id "Thhalv10025515m.g"; ref_old_geneid "Thhalv10025515m.g";
scaffold_1	StringTie	exon	523394	523465	1000	-	.	old_geneid "DLOC.205"; transcript_id "PAC:20192840"; exon_number "7"; gene_id "Thhalv10025515m.g"; ref_old_geneid "Thhalv10025515m.g";
scaffold_1	StringTie	exon	523704	523877	1000	-	.	old_geneid "DLOC.205"; transcript_id "PAC:20192840"; exon_number "8"; gene_id "Thhalv10025515m.g"; ref_old_geneid "Thhalv10025515m.g";
scaffold_1	StringTie	exon	524264	524317	1000	-	.	old_geneid "DLOC.205"; transcript_id "PAC:20192840"; exon_number "9"; gene_id "Thhalv10025515m.g"; ref_old_geneid "Thhalv10025515m.g";
scaffold_1	StringTie	exon	524473	524603	1000	-	.	old_geneid "DLOC.205"; transcript_id "PAC:20192840"; exon_number "10"; gene_id "Thhalv10025515m.g"; ref_old_geneid "Thhalv10025515m.g";
scaffold_1	StringTie	transcript	525450	527948	1000	-	.	old_geneid "DLOC.206"; transcript_id "PAC:20195966"; gene_id "Thhalv10027184m.g"; ref_old_geneid "Thhalv10027184m.g";
scaffold_1	StringTie	exon	525450	527948	1000	-	.	old_geneid "DLOC.206"; transcript_id "PAC:20195966"; exon_number "1"; gene_id "Thhalv10027184m.g"; ref_old_geneid "Thhalv10027184m.g";
scaffold_1	StringTie	transcript	530647	531869	1000	-	.	old_geneid "DLOC.207"; transcript_id "PAC:20194636"; gene_id "Thhalv10027031m.g"; ref_old_geneid "Thhalv10027031m.g";
scaffold_1	StringTie	exon	530647	531134	1000	-	.	old_geneid "DLOC.207"; transcript_id "PAC:20194636"; exon_number "1"; gene_id "Thhalv10027031m.g"; ref_old_geneid "Thhalv10027031m.g";
scaffold_1	StringTie	exon	531170	531534	1000	-	.	old_geneid "DLOC.207"; transcript_id "PAC:20194636"; exon_number "2"; gene_id "Thhalv10027031m.g"; ref_old_geneid "Thhalv10027031m.g";
scaffold_1	StringTie	exon	531634	531869	1000	-	.	old_geneid "DLOC.207"; transcript_id "PAC:20194636"; exon_number "3"; gene_id "Thhalv10027031m.g"; ref_old_geneid "Thhalv10027031m.g";
scaffold_1	StringTie	transcript	538772	539880	1000	-	.	old_geneid "DLOC.208"; transcript_id "PAC:20195050"; gene_id "Thhalv10025971m.g"; ref_old_geneid "Thhalv10025971m.g";
scaffold_1	StringTie	exon	538772	539880	1000	-	.	old_geneid "DLOC.208"; transcript_id "PAC:20195050"; exon_number "1"; gene_id "Thhalv10025971m.g"; ref_old_geneid "Thhalv10025971m.g";
scaffold_1	StringTie	transcript	540421	542851	1000	+	.	old_geneid "DLOC.209"; transcript_id "PAC:20194299"; gene_id "Thhalv10024997m.g"; ref_old_geneid "Thhalv10024997m.g";
scaffold_1	StringTie	exon	540421	540780	1000	+	.	old_geneid "DLOC.209"; transcript_id "PAC:20194299"; exon_number "1"; gene_id "Thhalv10024997m.g"; ref_old_geneid "Thhalv10024997m.g";
scaffold_1	StringTie	exon	541055	542291	1000	+	.	old_geneid "DLOC.209"; transcript_id "PAC:20194299"; exon_number "2"; gene_id "Thhalv10024997m.g"; ref_old_geneid "Thhalv10024997m.g";
scaffold_1	StringTie	exon	542477	542851	1000	+	.	old_geneid "DLOC.209"; transcript_id "PAC:20194299"; exon_number "3"; gene_id "Thhalv10024997m.g"; ref_old_geneid "Thhalv10024997m.g";
scaffold_1	StringTie	transcript	544405	547166	1000	+	.	old_geneid "DLOC.210"; transcript_id "PAC:20193841"; gene_id "Thhalv10024781m.g"; ref_old_geneid "Thhalv10024781m.g";
scaffold_1	StringTie	exon	544405	544745	1000	+	.	old_geneid "DLOC.210"; transcript_id "PAC:20193841"; exon_number "1"; gene_id "Thhalv10024781m.g"; ref_old_geneid "Thhalv10024781m.g";
scaffold_1	StringTie	exon	545353	545868	1000	+	.	old_geneid "DLOC.210"; transcript_id "PAC:20193841"; exon_number "2"; gene_id "Thhalv10024781m.g"; ref_old_geneid "Thhalv10024781m.g";
scaffold_1	StringTie	exon	545947	546182	1000	+	.	old_geneid "DLOC.210"; transcript_id "PAC:20193841"; exon_number "3"; gene_id "Thhalv10024781m.g"; ref_old_geneid "Thhalv10024781m.g";
scaffold_1	StringTie	exon	546262	546532	1000	+	.	old_geneid "DLOC.210"; transcript_id "PAC:20193841"; exon_number "4"; gene_id "Thhalv10024781m.g"; ref_old_geneid "Thhalv10024781m.g";
scaffold_1	StringTie	exon	546621	546758	1000	+	.	old_geneid "DLOC.210"; transcript_id "PAC:20193841"; exon_number "5"; gene_id "Thhalv10024781m.g"; ref_old_geneid "Thhalv10024781m.g";
scaffold_1	StringTie	exon	546851	547166	1000	+	.	old_geneid "DLOC.210"; transcript_id "PAC:20193841"; exon_number "6"; gene_id "Thhalv10024781m.g"; ref_old_geneid "Thhalv10024781m.g";
scaffold_1	StringTie	transcript	548300	550829	1000	+	.	old_geneid "DLOC.211"; transcript_id "PAC:20193586"; gene_id "Thhalv10027365m.g"; ref_old_geneid "Thhalv10027365m.g";
scaffold_1	StringTie	exon	548300	548623	1000	+	.	old_geneid "DLOC.211"; transcript_id "PAC:20193586"; exon_number "1"; gene_id "Thhalv10027365m.g"; ref_old_geneid "Thhalv10027365m.g";
scaffold_1	StringTie	exon	549057	549572	1000	+	.	old_geneid "DLOC.211"; transcript_id "PAC:20193586"; exon_number "2"; gene_id "Thhalv10027365m.g"; ref_old_geneid "Thhalv10027365m.g";
scaffold_1	StringTie	exon	549660	549895	1000	+	.	old_geneid "DLOC.211"; transcript_id "PAC:20193586"; exon_number "3"; gene_id "Thhalv10027365m.g"; ref_old_geneid "Thhalv10027365m.g";
scaffold_1	StringTie	exon	549993	550263	1000	+	.	old_geneid "DLOC.211"; transcript_id "PAC:20193586"; exon_number "4"; gene_id "Thhalv10027365m.g"; ref_old_geneid "Thhalv10027365m.g";
scaffold_1	StringTie	exon	550360	550497	1000	+	.	old_geneid "DLOC.211"; transcript_id "PAC:20193586"; exon_number "5"; gene_id "Thhalv10027365m.g"; ref_old_geneid "Thhalv10027365m.g";
scaffold_1	StringTie	exon	550596	550829	1000	+	.	old_geneid "DLOC.211"; transcript_id "PAC:20193586"; exon_number "6"; gene_id "Thhalv10027365m.g"; ref_old_geneid "Thhalv10027365m.g";
scaffold_1	StringTie	transcript	551154	553512	1000	+	.	old_geneid "DLOC.212"; transcript_id "PAC:20193206"; gene_id "Thhalv10027315m.g"; ref_old_geneid "Thhalv10027315m.g";
scaffold_1	StringTie	exon	551154	551543	1000	+	.	old_geneid "DLOC.212"; transcript_id "PAC:20193206"; exon_number "1"; gene_id "Thhalv10027315m.g"; ref_old_geneid "Thhalv10027315m.g";
scaffold_1	StringTie	exon	552025	552246	1000	+	.	old_geneid "DLOC.212"; transcript_id "PAC:20193206"; exon_number "2"; gene_id "Thhalv10027315m.g"; ref_old_geneid "Thhalv10027315m.g";
[truncated: 63,536 more rows]
